# Supplementary material for: Taxogenomic Analysis of a Novel Yeast Species, Lachancea rosae Sp. Nov. F.A., Isolated From the Wild Rose Rosa californica
Source: Yeast. 2025 Sep 1;42(11):213–21. doi: 10.1002/yea.70000 (PMC12587028; doi:10.1002/yea.70000)
Supplement: Supplementary file 2 — Table S1: Isolation information and ITS and D1/D2 sequences for yHQL494. Table S2: Strain information and accession numbers for ITS and D1/D2 sequences used in phylogenetic analyses (Figure 1A, Figure S1A – B). Table S3: Comparison of LSU and ITS sequences between yHQL494 and its closest relatives, Lachancea meyerii, Lachancea lanzarotensi, Lachancea nothofagi, and Lachancea dasiensis. Table S4: Newick tree of Lachancea species for the D1/D2 region of the LSU rRNA gene. Table S5: Pairwise average nucleotide index (ANI) values. Table S6: Results from TBLASTX for all genes in Figure 2. [file YEA-42-213-s001.xlsx]

## Sheet: TableS1
Strain	#	Genus	Temp	ITS sequence	D1/D2 sequence	Location	State	GPS	Collector	Date Collected	Substrate	Set
yHQL	494	Lachancea	10	TGAATACTGGTTTGCCAAGCTGTCCGTACTTTCAACTAGAGTCTTTGTAACGCCCGCTAATGCCACTACGAGTTGGTAAAACCTAATACGCAGAGTATCAGCAAACTGGACTAGAGCCTCAGTCAGCAACAGCCAAATGGCTAGCATTTTCAAGTTAACCCAAAAAGAGTACCACTCACTACCAAACCCGGAGGTTTGAGAAGGAAATGACGCTCAAACAGGCATGCCCCCTGGAATACCAAAGGGCGCAATGTGCGTTCAAAGATTCGATGATTCACGAATATCTGCAATTCACAATACTTATCGCATTTCGCTGCGTTCTTCATCGATGCGAGAACCAAGAGATCCGTTGTTGAAAGTTTTAAATATTTTTTTTCTAAAATGAAAAATAATTGACAA…	GTCGCAGGTCCTCAGTCCCAGCTGGCAGTATTCCCCTGGGCTATAACGCTACTCCGAAGAGAAGCCACATTCCCAAGGATTTATCCTGCCGCCAAAACTGATGTTGGCCCAGTGAACTGCGAGATCCCCACCCACAAGGAGCAAGGGTCGCAAAACACCATGTCTGATCAAATGCCCTTCCCTTTCAACAATTTCACGTACTTTTTCACTCTCTTTTCAAAGTTCTTTTCATCTTTCCATCACTGTACTTGTTCGCTATCGGTCTCTCGCCAATATTTAGCTTTAGATGGAATTTACCACCCACTTAGAGCTGCATTCCCAAACAACTCGACTCGTCGAAAACACTTTACATAGGACTAGGCTCCTCGCCACACGGGATTCTCACCCTCCATGACGTCC…	Castle Crags State Park, CA,	CA	41°9'9.825"N X 122°18'40.743"W	Bill Vagt	2015-05-15	rose hips - Rosa californica	QL#15a

## Sheet: TableS2
Gene	Strain	Species	Type	Accession
ITS	yHKB279	Lachancea fermentati	No	OK050766
ITS	yHKS143	Lachancea fermentati	No	KM384242
ITS	yHQL201	Lachancea fermentati	No	OK051865
ITS	yHQL227	Lachancea fermentati	No	OK051885
ITS	yHRVM99	Lachancea fermentati	No	OK052493
ITS	yHAB193	Lachancea kluyveri	No	KM384246
ITS	yHKS100	Lachancea kluyveri	No	KM384253
ITS	yHKS247	Lachancea kluyveri	No	KM384260
ITS	yHQL364	Lachancea kluyveri	No	OK052008
ITS	yHRM43	Lachancea kluyveri	No	KM384264
ITS	yHKS614	Lachancea lanzarotensis	No	OK051358
ITS	yHQL126	Lachancea nothofagi	No	OK051800
ITS	yHQL127	Lachancea nothofagi	No	OK051800
ITS	yHQL147	Lachancea nothofagi	No	OK051814
ITS	yHQL19	Lachancea nothofagi	No	OK051856
ITS	yHQL471	Lachancea nothofagi	No	OK052099
ITS	yHKS302	Lachancea quebecensis	No	OK051114
ITS	yHKS323	Lachancea quebecensis	No	OK051137
ITS	yHKS643	Lachancea quebecensis	No	OK051388
ITS	yHKB343	Lachancea thermotolerans	No	OK050813
ITS	yHKB47	Lachancea thermotolerans	No	OK050917
ITS	yHKS11	Lachancea thermotolerans	No	KM384272
ITS	yHQL229	Lachancea thermotolerans	No	OK051887
ITS	yHRVM55	Lachancea thermotolerans	No	OK052455
ITS	yHKS645	Lachancea waltii	No	OK051390
ITS	yHQL206	Lachancea waltii	No	OK051868
ITS	NRRL Y-27411	Lachancea meyersii	No	AY645661
ITS	CBS 9924	Lachancea meyersii	No	AY645659
ITS	CBS 9958	Lachancea meyersii	No	KY103986
ITS	CBS 11041	Lachancea meyersii	No	KY103985
ITS	CBS 11352	Lachancea meyersii	No	KY103983
ITS	M38E	Lachancea cidri	No	PP906256
ITS	CBS 5666	Lachancea cidri	No	KY103940
ITS	CBS 2951	Lachancea cidri	No	KY103938
ITS	strain 2533	Lachancea lanzarotensis	No	MN422142
ITS	IWBT-Y992	Lachancea lanzarotensis	No	KY076618
ITS	CBS 11717	Lachancea mirantina	No	NR_155330
ITS	CBS 707	Lachancea fermentati	Yes	AY046206
ITS	CBS 3082	Lachancea kluyveri	Yes	AY046209
ITS	CBS 12615	Lachancea lanzarotensis	Yes	JX515596
ITS	CBS 11611	Lachancea nothofagi	Yes	2-GQ411403
ITS	CBS 14138	Lachancea quebecensis	Yes	NR_138247
ITS	CBS 6340	Lachancea thermotolerans	Yes	AY046207
ITS	CBS 6430	Lachancea waltii	Yes	AY046208
ITS	CBS 10888	Lachancea dasiensis	Yes	FJ153187
ITS	CBS 8951	Lachancea meyersii	Yes	AY645657
ITS	CBS 4575	Lachancea cidri	Yes	AY046205
ITS	CBS 11717	Lachancea mirantina	Yes	NR_155330
ITS	CBS 683	Kluyveromyces lactis	Yes	AY046213
D1/D2	PYCC 6985	Lachancea cidri	No	MW520449
D1/D2	CBS 2951	Lachancea cidri	No	KY108208
D1/D2	CBS 5666	Lachancea cidri	No	KY108207
D1/D2	CBS 2950	Lachancea cidri	No	KY108206
D1/D2	SC5L02	Lachancea dasiensis	No	EU523636
D1/D2	NIBRFGC000500487	Lachancea fermentati	No	OQ318462
D1/D2	CBS 12068	Lachancea fermentati	No	KY108220
D1/D2	CBS 12066	Lachancea fermentati	No	KY108219
D1/D2	HN10	Lachancea fermentati	No	OQ592571
D1/D2	strain 291	Lachancea fermentati	No	JN544052
D1/D2	CBS 4570	Lachancea kluyveri	No	KY108245
D1/D2	CBS 4798	Lachancea kluyveri	No	KY108233
D1/D2	CBS 4801	Lachancea kluyveri	No	KY108242
D1/D2	CBS 10368	Lachancea kluyveri	No	KY108236
D1/D2	CBS 6546	Lachancea kluyveri	No	KY108228
D1/D2	5BA-1	Lachancea lanzarotensis	No	JX515592
D1/D2	FLN2-4	Lachancea lanzarotensis	No	JX515590
D1/D2	YN115Y-2	Lachancea lanzarotensis	No	PP235717
D1/D2	CBS 11040	Lachancea meyersii	No	KY108253
D1/D2	CBS 9923	Lachancea meyersii	No	KY108250
D1/D2	CBS 9924	Lachancea meyersii	No	KY108248
D1/D2	NKY361	Lachancea meyersii	No	LC623686
D1/D2	W385	Lachancea meyersii	No	JN544059
D1/D2	25-327P-1	Lachancea mirantina	No	OR702753
D1/D2	CBS 11399	Lachancea nothofagi	No	KY108256
D1/D2	SLY63-3	Lachancea quebecensis	No	PP235666
D1/D2	NS-PDC-79	Lachancea thermotolerans	No	KT922548
D1/D2	NKY16	Lachancea thermotolerans	No	LC623678
D1/D2	UTAD682	Lachancea thermotolerans	No	OQ304998
D1/D2	NIBR:FGC000512352	Lachancea thermotolerans	No	PP589305
D1/D2	MH794393	Lachancea thermotolerans	No	UCASIM-4408
D1/D2	NIBRFGC000136094	Lachancea waltii	No	OQ318458
D1/D2	NIBRFGC000512379	Lachancea waltii	No	PP589442
D1/D2	CBS 707	Lachancea fermentati	Yes	U84239
D1/D2	CBS 3082	Lachancea kluyveri	Yes	U68552
D1/D2	CBS 12615	Lachancea lanzarotensis	Yes	JX515589
D1/D2	CBS 11611	Lachancea nothofagi	Yes	GQ411403
D1/D2	CBS 14138	Lachancea quebecensis	Yes	KP793239
D1/D2	CBS 6340	Lachancea thermotolerans	Yes	U69581
D1/D2	CBS 6430	Lachancea waltii	Yes	U69582
D1/D2	CBS 10888	Lachancea dasiensis	Yes	EU523636
D1/D2	CBS 8951	Lachancea meyersii	Yes	AY645656
D1/D2	CBS 4575	Lachancea cidri	Yes	U84236
D1/D2	CBS 11717	Lachancea mirantina	Yes	FJ666084
D1/D2	CBS 683	Kluyveromyces lactis	Yes	U94922

## Sheet: TableS3
Novel Species	Species	Sequence	Percent ID	Bases differed	Indel #	Indel Size	Total Length (Relative species/yHQL494)	Accession
yHQL494	Lachancea meyersii	D1/D2	0.9705	11	5	1bp	599/542	AY645656
		ITS	0.9601	21	6	1bp	673/604	NR_077162
	Lachancea lanzarotensis	D1/D2	0.966	15	3	1bp	548/542	JX515589
		ITS	0.9452	27	6	1-2bp	625/604	NR_138236
	Lachancea nothofagi	D1/D2	0.9754	11	2	1bp	554/542	NG_058329
		ITS	0.9567	24	2	1bp	753/604	NR_155331
	Lachancea dasiensis	D1/D2	0.9804	9	1	1bp	548/542	EU523636
		ITS	0.9467	28	4	1bp	617/604	NR_111608

## Sheet: TableS4
(Lthermotolerans:0.04124405355166810977,(Lwaltii:0.17131402109319096572,((Lnothofagi:0.13163877958754507946,((yHQL494:0.12825033441224836794,(Lmeyersii:0.09784449358444705092,Llanzarotensis:0.15460039603190889324):0.06835441604608129273[100]):0.04401517364782197433[100],Ldasiensis:0.21410906648995992052):0.02090022568106424811[100]):0.09371707800796344467[100],(Lmirantina:0.41270810461658768986,(…

## Sheet: Table S5
Strain A	Strain B	ANI %	Number of Fragments from Species A	Total Fragments in Species A
Lachancea_sp._yHQL494	Lachancea_nothofagi	75.5801	10745	22031
Lachancea_sp._yHQL494	Lachancea_quebecensis	74.6581	9299	22031
Lachancea_sp._yHQL494	Lachancea_thermotolerans	74.6945	9232	22031
Lachancea_sp._yHQL494	Lachancea_waltii	74.7589	9427	22031
Lachancea_lanzarotensis	Lachancea_cidri_NRRL_Y-12634	74.5247	9038	22553
Lachancea_lanzarotensis	Lachancea_dasiensis	75.0364	10099	22553
Lachancea_lanzarotensis	Lachancea_fermentati	74.6192	9582	22553
Lachancea_lanzarotensis	Lachancea_kluyveri	74.6276	10273	22553
Lachancea_sp._yHQL494	Lachancea_lanzarotensis	75.1961	10517	22031
Lachancea_lanzarotensis	Lachancea_meyersii	76.3421	11542	22553
Lachancea_lanzarotensis	Lachancea_mirantina	74.6452	9652	22553
Lachancea_lanzarotensis	Lachancea_nothofagi	75.1828	10523	22553
Lachancea_lanzarotensis	Lachancea_quebecensis	74.7621	9633	22553
Lachancea_lanzarotensis	Lachancea_thermotolerans	74.7753	9600	22553
Lachancea_lanzarotensis	Lachancea_waltii	74.9035	9727	22553
Lachancea_cidri_NRRL_Y-12634	Lachancea_dasiensis	74.5938	8545	19178
Lachancea_cidri_NRRL_Y-12634	Lachancea_fermentati	76.2027	9685	19178
Lachancea_sp._yHQL494	Lachancea_cidri_NRRL_Y-12634	74.4588	8981	22031
Lachancea_cidri_NRRL_Y-12634	Lachancea_kluyveri	74.9033	9447	19178
Lachancea_cidri_NRRL_Y-12634	Lachancea_meyersii	74.5508	8919	19178
Lachancea_cidri_NRRL_Y-12634	Lachancea_mirantina	74.6076	8490	19178
Lachancea_cidri_NRRL_Y-12634	Lachancea_nothofagi	74.6592	9048	19178
Lachancea_cidri_NRRL_Y-12634	Lachancea_quebecensis	74.5876	8383	19178
Lachancea_cidri_NRRL_Y-12634	Lachancea_thermotolerans	74.6206	8313	19178
Lachancea_cidri_NRRL_Y-12634	Lachancea_waltii	74.6719	8598	19178
Lachancea_dasiensis	Lachancea_fermentati	74.6745	9178	21538
Lachancea_dasiensis	Lachancea_kluyveri	74.5978	9851	21538
Lachancea_sp._yHQL494	Lachancea_dasiensis	75.0946	9960	22031
Lachancea_dasiensis	Lachancea_meyersii	75.1779	10164	21538
Lachancea_dasiensis	Lachancea_mirantina	74.6228	9121	21538
Lachancea_dasiensis	Lachancea_nothofagi	75.2791	10153	21538
Lachancea_dasiensis	Lachancea_quebecensis	74.8085	9234	21538
Lachancea_dasiensis	Lachancea_thermotolerans	74.9166	9228	21538
Lachancea_dasiensis	Lachancea_waltii	74.8778	9316	21538
Lachancea_fermentati	Lachancea_kluyveri	75.01	9878	20114
Lachancea_fermentati	Lachancea_meyersii	74.719	9345	20114
Lachancea_fermentati	Lachancea_mirantina	74.759	9059	20114
Lachancea_fermentati	Lachancea_nothofagi	74.7266	9457	20114
Lachancea_fermentati	Lachancea_quebecensis	74.7516	8932	20114
Lachancea_fermentati	Lachancea_thermotolerans	74.8238	8925	20114
Lachancea_sp._yHQL494	Lachancea_fermentati	74.558	9273	22031
Lachancea_fermentati	Lachancea_waltii	74.8198	8949	20114
Lachancea_kluyveri	Lachancea_meyersii	74.6811	9626	22676
Lachancea_kluyveri	Lachancea_mirantina	74.6749	9047	22676
Lachancea_kluyveri	Lachancea_nothofagi	74.6961	9799	22676
Lachancea_kluyveri	Lachancea_quebecensis	74.6792	9053	22676
Lachancea_kluyveri	Lachancea_thermotolerans	74.6705	9087	22676
Lachancea_kluyveri	Lachancea_waltii	74.8017	9201	22676
Lachancea_meyersii	Lachancea_mirantina	74.6826	9632	22472
Lachancea_meyersii	Lachancea_nothofagi	75.5831	10720	22472
Lachancea_meyersii	Lachancea_quebecensis	74.9742	9644	22472
Lachancea_sp._yHQL494	Lachancea_kluyveri	74.4937	10051	22031
Lachancea_meyersii	Lachancea_thermotolerans	75.0702	9552	22472
Lachancea_meyersii	Lachancea_waltii	75.0745	9671	22472
Lachancea_mirantina	Lachancea_nothofagi	74.598	9608	20730
Lachancea_mirantina	Lachancea_quebecensis	74.6201	9042	20730
Lachancea_mirantina	Lachancea_thermotolerans	74.6403	8942	20730
Lachancea_mirantina	Lachancea_waltii	74.6567	9045	20730
Lachancea_nothofagi	Lachancea_quebecensis	74.8782	9751	22515
Lachancea_nothofagi	Lachancea_thermotolerans	74.9617	9737	22515
Lachancea_nothofagi	Lachancea_waltii	75.0654	9855	22515
Lachancea_quebecensis	Lachancea_thermotolerans	84.554	16197	20785
Lachancea_sp._yHQL494	Lachancea_meyersii	75.7187	10754	22031
Lachancea_quebecensis	Lachancea_waltii	75.5605	9460	20785
Lachancea_thermotolerans	Lachancea_waltii	75.612	9490	20569
Lachancea_sp._yHQL494	Lachancea_mirantina	74.4554	9296	22031

## Sheet: Table S6
Strain	Gene	% ID	q.start	q.end	s.start	s.end	E-value
Kluyveromyces lactis	BGL1	62.654	39	445	478451	479656	4.78e-179
Kluyveromyces lactis	BGL1	24.877	55	441	1727395	1726322	1.63e-18
Lachancea cidri	BGL1	67.136	19	444	10998	9736	0
Lachancea cidri	BGL1	23.607	55	343	23266	24141	1.08e-12
Lachancea dasiensis	BGL1	71.362	19	444	359734	358472	0
Lachancea dasiensis	BGL1	25.461	55	308	621906	621133	1.34e-13
Lachancea fermentati	BGL1	68.075	19	444	646237	644975	0
Lachancea fermentati	BGL1	38.761	53	445	801515	802819	1.36e-87
Lachancea fermentati	BGL1	23.573	55	436	372363	373430	1.37e-14
Lachancea kluyveri	BGL1	70.519	21	444	672029	670773	0
Lachancea kluyveri	BGL1	39.08	53	446	588924	587620	3.46e-89
Lachancea kluyveri	BGL1	24.439	55	432	278957	277905	1.65e-12
Lachancea lanzarotensis	BGL1	71.529	21	444	75359	74100	0
Lachancea lanzarotensis	BGL1	22.927	55	436	795529	794462	4.35e-14
Lachancea meyersii	BGL1	72.3	19	444	674279	675541	0
Lachancea meyersii	BGL1	23.116	55	432	1298013	1299065	1.63e-15
Lachancea mirantini	BGL1	66.745	19	444	59720	60976	0
Lachancea mirantini	BGL1	23.573	55	432	504122	503067	1.1e-10
Lachancea nothofagi	BGL1	70.047	21	444	294915	293659	0
Lachancea nothofagi	BGL1	22.816	55	442	325551	324457	8.5e-12
Lachancea quebecensis	BGL1	71.127	19	444	783713	784975	0
Lachancea quebecensis	BGL1	40.411	52	439	91999	90698	7.51e-95
Lachancea quebecensis	BGL1	26.056	55	310	494129	493317	1.03e-14
Lachancea thermotolerans	BGL1	72.77	19	444	614804	613542	0
Lachancea thermotolerans	BGL1	24.825	55	310	640865	640053	5.39e-14
Lachancea waltii	BGL1	70.657	19	444	13352	12090	0
Lachancea waltii	BGL1	39.278	47	439	188029	186704	2.14e-89
Lachancea waltii	BGL1	22.637	55	432	10241	11293	1.07e-15
yHQL494	BGL1	70.213	22	444	19222	17969	0
yHQL494	BGL1	24.318	55	436	38297	37230	1.27e-14
Kluyveromyces lactis	GAL1	59.528	26	527	782983	781511	0
Lachancea cidri	GAL1	64.717	17	528	45553	47070	0
Lachancea cidri	GAL1	63.969	10	528	35495	33969	0
Lachancea dasiensis	GAL1	62.62	11	528	642099	643622	0
Lachancea dasiensis	GAL1	60.308	11	528	41583	43103	0
Lachancea fermentati	GAL1	62.963	17	528	1410744	1412261	0
Lachancea fermentati	GAL1	62.308	10	528	1432437	1433966	0
Lachancea kluyveri	GAL1	70.947	11	484	1036376	1037782	0
Lachancea lanzarotensis	GAL1	61.714	5	527	449548	448001	0
Lachancea lanzarotensis	GAL1	66.292	46	222	14316	14849	7.12e-67
Lachancea lanzarotensis	GAL1	59	429	528	14854	15144	6.99e-31
Lachancea meyersii	GAL1	63.654	11	528	362585	364117	0
Lachancea mirantini	GAL1	57.853	27	528	1199930	1201408	0
Lachancea nothofagi	GAL1	62.813	11	528	1023493	1021964	0
Lachancea nothofagi	GAL1	62.62	11	528	732173	730644	0
Lachancea nothofagi	GAL1	62.347	20	427	2960	4165	3.33e-176
Lachancea nothofagi	GAL1	59.406	428	528	4167	4460	3.33e-176
Lachancea quebecensis	GAL1	61.85	11	528	47594	49123	0
Lachancea thermotolerans	GAL1	63.992	19	528	172584	171073	0
yHQL494	GAL1	64.491	11	528	179557	178025	0
Kluyveromyces lactis	GAL10	56.772	9	698	783788	785839	0
Lachancea cidri	GAL10	64.834	9	698	35817	37865	0
Lachancea dasiensis	GAL10	60.204	14	698	641567	639540	0
Lachancea dasiensis	GAL10	59.538	12	698	41095	39062	0
Lachancea fermentati	GAL10	61.516	14	698	1410470	1408440	0
Lachancea kluyveri	GAL10	66.424	12	698	1035943	1033904	0
Lachancea lanzarotensis	GAL10	59.175	1	700	13919	11847	0
Lachancea meyersii	GAL10	58.646	7	698	361988	359940	0
Lachancea mirantini	GAL10	60.489	4	698	1199592	1197529	0
Lachancea nothofagi	GAL10	60.288	7	700	732528	734582	0
Lachancea nothofagi	GAL10	53.561	7	700	1023848	1025902	0
Lachancea nothofagi	GAL10	57.763	103	700	2271	520	0
Lachancea nothofagi	GAL10	55.195	7	156	2573	2112	2.85e-42
Lachancea quebecensis	GAL10	55.3	53	700	47082	45166	0
Lachancea quebecensis	GAL10	60.317	5	67	47225	47037	2.24e-16
Lachancea thermotolerans	GAL10	58.866	14	700	172964	174997	0
yHQL494	GAL10	61.808	14	698	180166	182193	0
Kluyveromyces lactis	GAL7	66.482	6	366	786748	787830	3.39e-163
Lachancea cidri	GAL7	69.022	1	366	43579	42479	1.69e-173
Lachancea dasiensis	GAL7	67.76	1	366	38604	37510	3.85e-169
Lachancea fermentati	GAL7	67.59	6	366	1407755	1406676	3.47e-168
Lachancea kluyveri	GAL7	72.176	4	366	1033249	1032164	2.11e-178
Lachancea lanzarotensis	GAL7	67.59	6	366	16676	15597	4.77e-165
Lachancea lanzarotensis	GAL7	45.714	120	186	451531	451737	1.27e-25
Lachancea lanzarotensis	GAL7	36.986	198	270	451770	451985	1.27e-25
Lachancea lanzarotensis	GAL7	47.5	50	89	451337	451456	1.27e-25
Lachancea lanzarotensis	GAL7	52.381	100	120	451470	451532	1.27e-25
Lachancea lanzarotensis	GAL7	50	24	39	451261	451308	1.27e-25
Lachancea meyersii	GAL7	66.391	3	365	359312	358227	1.26e-162
Lachancea mirantini	GAL7	65.097	6	366	1778137	1777061	2.19e-154
Lachancea nothofagi	GAL7	66.851	5	366	729301	730383	3.53e-164
Lachancea nothofagi	GAL7	66.667	275	358	1021446	1021688	5.71e-27
Lachancea quebecensis	GAL7	61.496	6	366	44546	43467	1.65e-150
Lachancea thermotolerans	GAL7	63.788	6	364	175595	176668	8.85e-159
yHQL494	GAL7	65.205	1	365	182913	184004	6.07e-163
Kluyveromyces lactis	IMA1	61.252	1	588	11626	9860	0
Kluyveromyces lactis	IMA1	61.252	1	588	11666	9900	0
Kluyveromyces lactis	IMA1	50	405	588	1705937	1706485	2.14e-54
Lachancea cidri	IMA1	86.188	1	542	7925	9553	0
Lachancea cidri	IMA1	83.465	82	589	3940	5457	0
Lachancea cidri	IMA1	70.053	298	484	571	11	3.08e-95
Lachancea cidri	IMA1	69.565	233	416	8986	9531	5.75e-79
Lachancea cidri	IMA1	75.155	429	589	3523	3996	1.03e-69
Lachancea cidri	IMA1	84.762	1	105	1676	1987	1.43e-53
Lachancea cidri	IMA1	61.6	462	586	723	355	3.68e-44
Lachancea dasiensis	IMA1	82.852	1	589	1568962	1570728	0
Lachancea dasiensis	IMA1	68.448	7	586	1559202	1560929	0
Lachancea dasiensis	IMA1	61.473	6	589	25765	27498	0
Lachancea dasiensis	IMA1	58.054	1	587	396749	398512	0
Lachancea fermentati	IMA1	85.739	1	589	104704	102938	0
Lachancea fermentati	IMA1	70.99	1	586	99393	97651	0
Lachancea fermentati	IMA1	77.25	1	589	42414	40654	0
Lachancea fermentati	IMA1	43.182	284	371	12744	12481	5.49e-27
Lachancea fermentati	IMA1	40.404	399	497	12400	12119	5.49e-27
Lachancea fermentati	IMA1	27.869	241	522	12851	12045	2.12e-10
Lachancea kluyveri	IMA1	69.113	1	586	187370	185622	0
Lachancea kluyveri	IMA1	66.553	1	586	7427	9172	0
Lachancea kluyveri	IMA1	68.591	1	589	514209	512452	0
Lachancea kluyveri	IMA1	67.918	1	586	15120	13375	0
Lachancea kluyveri	IMA1	67.572	1	589	518829	520586	0
Lachancea kluyveri	IMA1	63.616	1	448	425599	424259	0
Lachancea kluyveri	IMA1	62.588	162	586	7459	6197	0
Lachancea kluyveri	IMA1	69.912	1	339	4222	5235	1.86e-167
Lachancea kluyveri	IMA1	55.629	439	589	424287	423844	1.32e-41
Lachancea lanzarotensis	IMA1	82.513	1	589	67044	65278	0
Lachancea lanzarotensis	IMA1	68.43	1	586	1800657	1802399	0
Lachancea lanzarotensis	IMA1	61.88	13	587	257325	259076	0
Lachancea lanzarotensis	IMA1	33.708	445	531	8275	8529	4.34e-12
Lachancea lanzarotensis	IMA1	42.222	395	439	8127	8261	4.34e-12
Lachancea meyersii	IMA1	84.041	1	589	14901	13138	0
Lachancea meyersii	IMA1	72.014	1	586	1144262	1146004	0
Lachancea meyersii	IMA1	60.307	10	587	830857	829103	0
Lachancea mirantini	IMA1	68.089	1	586	3206	4948	0
Lachancea mirantini	IMA1	63.636	1	586	687727	689508	0
Lachancea mirantini	IMA1	63.39	1	589	680392	682149	0
Lachancea nothofagi	IMA1	65.06	6	586	1750863	1749139	0
Lachancea nothofagi	IMA1	61.577	1	588	145329	147110	0
Lachancea nothofagi	IMA1	67.183	1	323	1015389	1014424	5.05e-147
Lachancea nothofagi	IMA1	51.943	313	589	1014454	1013639	8.5e-85
Lachancea quebecensis	IMA1	86.224	1	588	196361	198121	0
Lachancea quebecensis	IMA1	70.748	1	588	6728	4980	0
Lachancea quebecensis	IMA1	61.473	13	589	925256	923514	0
Lachancea quebecensis	IMA1	65.874	1	589	518255	516501	0
Lachancea thermotolerans	IMA1	85.908	1	589	28719	26956	0
Lachancea thermotolerans	IMA1	71.16	1	586	1511206	1512948	0
Lachancea thermotolerans	IMA1	64.686	1	589	1683414	1681660	0
Lachancea thermotolerans	IMA1	60.959	13	589	472860	474602	0
Lachancea waltii	IMA1	97.091	65	339	1	825	0
yHQL494	IMA1	69.074	50	589	1	1608	0
yHQL494	IMA1	62.051	13	589	133046	131298	0
yHQL494	IMA1	62.309	1	586	79914	81662	0
yHQL494	IMA1	69.935	3	155	460	2	9.22e-78
yHQL494	IMA1	57.669	238	400	489	1	2.97e-64
yHQL494	IMA1	66.667	156	233	235	2	2.53e-32
yHQL494	IMA1	65.385	156	233	235	2	9.89e-32
yHQL494	IMA1	53.165	401	479	234	1	1.81e-24
yHQL494	IMA1	53.165	401	479	234	1	1.81e-24
yHQL494	IMA1	61.842	493	568	233	6	4.41e-24
yHQL494	IMA1	61.842	493	568	233	6	4.41e-24
yHQL494	IMA1	77.551	1	49	283	426	4.65e-19
yHQL494	IMA1	77.551	1	49	283	426	6.4e-19
yHQL494	IMA1	61.538	158	196	117	1	6.9e-11
yHQL494	IMA1	64.865	158	194	117	7	1.32e-10
Kluyveromyces lactis	IMA2	62.098	1	588	11626	9860	0
Kluyveromyces lactis	IMA2	62.098	1	588	11666	9900	0
Kluyveromyces lactis	IMA2	52.174	405	588	1705937	1706485	5.73e-56
Lachancea cidri	IMA2	84.346	1	542	7925	9553	0
Lachancea cidri	IMA2	81.693	82	589	3940	5457	0
Lachancea cidri	IMA2	69.312	298	486	571	5	1.12e-89
Lachancea cidri	IMA2	67.391	233	416	8986	9531	2.14e-71
Lachancea cidri	IMA2	43.59	194	232	8870	8986	2.14e-71
Lachancea cidri	IMA2	73.913	429	589	3523	3996	2.93e-69
Lachancea cidri	IMA2	86.667	1	105	1676	1987	7.38e-55
Lachancea cidri	IMA2	61.6	462	586	723	355	2.35e-45
Lachancea dasiensis	IMA2	82.003	1	589	1568962	1570728	0
Lachancea dasiensis	IMA2	69.138	7	586	1559202	1560929	0
Lachancea dasiensis	IMA2	60.58	6	589	25765	27498	0
Lachancea dasiensis	IMA2	58.054	1	587	396749	398512	0
Lachancea fermentati	IMA2	84.211	1	589	104704	102938	0
Lachancea fermentati	IMA2	70.99	1	586	99393	97651	0
Lachancea fermentati	IMA2	75.212	1	589	42414	40654	0
Lachancea fermentati	IMA2	39.394	399	497	12400	12119	5.04e-25
Lachancea fermentati	IMA2	32.278	214	371	12951	12481	5.04e-25
Lachancea kluyveri	IMA2	69.454	1	586	187370	185622	0
Lachancea kluyveri	IMA2	67.065	1	586	7427	9172	0
Lachancea kluyveri	IMA2	67.918	1	586	15120	13375	0
Lachancea kluyveri	IMA2	68.251	1	589	514209	512452	0
Lachancea kluyveri	IMA2	67.572	1	589	518829	520586	0
Lachancea kluyveri	IMA2	63.393	1	448	425599	424259	0
Lachancea kluyveri	IMA2	62.588	162	586	7459	6197	4.65e-176
Lachancea kluyveri	IMA2	69.912	1	339	4222	5235	5.06e-167
Lachancea kluyveri	IMA2	56.954	439	589	424287	423844	2.84e-42
Lachancea lanzarotensis	IMA2	80.136	1	589	67044	65278	0
Lachancea lanzarotensis	IMA2	69.113	1	586	1800657	1802399	0
Lachancea lanzarotensis	IMA2	60.684	13	587	257325	259076	0
Lachancea lanzarotensis	IMA2	33.708	445	531	8275	8529	8.31e-12
Lachancea lanzarotensis	IMA2	40	395	439	8127	8261	8.31e-12
Lachancea meyersii	IMA2	81.834	1	589	14901	13138	0
Lachancea meyersii	IMA2	70.99	1	586	1144262	1146004	0
Lachancea meyersii	IMA2	60.136	10	587	830857	829103	0
Lachancea mirantini	IMA2	68.43	1	586	3206	4948	0
Lachancea mirantini	IMA2	62.963	1	586	687727	689508	0
Lachancea mirantini	IMA2	64.068	1	589	680392	682149	0
Lachancea nothofagi	IMA2	64.888	6	586	1750863	1749139	0
Lachancea nothofagi	IMA2	60.57	1	588	145329	147110	0
Lachancea nothofagi	IMA2	67.802	1	323	1015389	1014424	0
Lachancea nothofagi	IMA2	51.071	315	589	1014448	1013639	0
Lachancea quebecensis	IMA2	83.673	1	588	196361	198121	0
Lachancea quebecensis	IMA2	70.748	1	588	6728	4980	0
Lachancea quebecensis	IMA2	60.445	13	589	925256	923514	0
Lachancea quebecensis	IMA2	65.874	1	589	518255	516501	0
Lachancea thermotolerans	IMA2	83.531	1	589	28719	26956	0
Lachancea thermotolerans	IMA2	70.648	1	586	1511206	1512948	0
Lachancea thermotolerans	IMA2	64.516	1	589	1683414	1681660	0
Lachancea thermotolerans	IMA2	60.274	13	589	472860	474602	0
Lachancea waltii	IMA2	92.727	65	339	1	825	0
yHQL494	IMA2	67.963	50	589	1	1608	0
yHQL494	IMA2	61.8	1	586	79914	81662	0
yHQL494	IMA2	61.026	13	589	133046	131298	0
yHQL494	IMA2	69.935	3	155	460	2	2.08e-78
yHQL494	IMA2	55.488	237	400	486	1	1.66e-57
yHQL494	IMA2	67.949	156	233	235	2	9e-33
yHQL494	IMA2	66.667	156	233	235	2	3.35e-32
yHQL494	IMA2	54.43	401	479	234	1	1.81e-24
yHQL494	IMA2	54.43	401	479	234	1	1.81e-24
yHQL494	IMA2	59.211	493	568	233	6	2.48e-24
yHQL494	IMA2	59.211	493	568	233	6	2.48e-24
yHQL494	IMA2	81.633	1	49	283	426	3.53e-20
yHQL494	IMA2	81.633	1	49	283	426	5.2e-20
yHQL494	IMA2	61.538	158	196	117	1	8.07e-11
yHQL494	IMA2	64.865	158	194	117	7	1.48e-10
Kluyveromyces lactis	IMA3	61.929	1	588	11626	9860	0
Kluyveromyces lactis	IMA3	61.929	1	588	11666	9900	0
Kluyveromyces lactis	IMA3	52.174	405	588	1705937	1706485	6.12e-56
Lachancea cidri	IMA3	83.978	1	542	7925	9553	0
Lachancea cidri	IMA3	81.496	82	589	3940	5457	0
Lachancea cidri	IMA3	69.312	298	486	571	5	1.1e-89
Lachancea cidri	IMA3	67.391	233	416	8986	9531	3.43e-71
Lachancea cidri	IMA3	43.59	194	232	8870	8986	3.43e-71
Lachancea cidri	IMA3	73.913	429	589	3523	3996	2.45e-69
Lachancea cidri	IMA3	85.714	1	105	1676	1987	2.49e-54
Lachancea cidri	IMA3	61.6	462	586	723	355	2.43e-45
Lachancea dasiensis	IMA3	81.834	1	589	1568962	1570728	0
Lachancea dasiensis	IMA3	69.138	7	586	1559202	1560929	0
Lachancea dasiensis	IMA3	60.58	6	589	25765	27498	0
Lachancea dasiensis	IMA3	58.054	1	587	396749	398512	0
Lachancea fermentati	IMA3	83.871	1	589	104704	102938	0
Lachancea fermentati	IMA3	70.819	1	586	99393	97651	0
Lachancea fermentati	IMA3	74.703	1	589	42414	40654	0
Lachancea fermentati	IMA3	42.529	285	371	12741	12481	2.74e-25
Lachancea fermentati	IMA3	39.394	399	497	12400	12119	2.74e-25
Lachancea kluyveri	IMA3	69.454	1	586	187370	185622	0
Lachancea kluyveri	IMA3	67.065	1	586	7427	9172	0
Lachancea kluyveri	IMA3	67.918	1	586	15120	13375	0
Lachancea kluyveri	IMA3	68.251	1	589	514209	512452	0
Lachancea kluyveri	IMA3	67.572	1	589	518829	520586	0
Lachancea kluyveri	IMA3	63.393	1	448	425599	424259	0
Lachancea kluyveri	IMA3	62.588	162	586	7459	6197	8.68e-176
Lachancea kluyveri	IMA3	69.912	1	339	4222	5235	5.17e-167
Lachancea kluyveri	IMA3	56.954	439	589	424287	423844	3.03e-42
Lachancea lanzarotensis	IMA3	79.966	1	589	67044	65278	0
Lachancea lanzarotensis	IMA3	69.113	1	586	1800657	1802399	0
Lachancea lanzarotensis	IMA3	60.684	13	587	257325	259076	0
Lachancea lanzarotensis	IMA3	33.708	445	531	8275	8529	8.45e-12
Lachancea lanzarotensis	IMA3	40	395	439	8127	8261	8.45e-12
Lachancea meyersii	IMA3	81.664	1	589	14901	13138	0
Lachancea meyersii	IMA3	70.99	1	586	1144262	1146004	0
Lachancea meyersii	IMA3	60.136	10	587	830857	829103	0
Lachancea mirantini	IMA3	68.43	1	586	3206	4948	0
Lachancea mirantini	IMA3	62.963	1	586	687727	689508	0
Lachancea mirantini	IMA3	64.068	1	589	680392	682149	0
Lachancea nothofagi	IMA3	64.888	6	586	1750863	1749139	0
Lachancea nothofagi	IMA3	60.57	1	588	145329	147110	0
Lachancea nothofagi	IMA3	67.802	1	323	1015389	1014424	0
Lachancea nothofagi	IMA3	51.071	315	589	1014448	1013639	0
Lachancea quebecensis	IMA3	83.333	1	588	196361	198121	0
Lachancea quebecensis	IMA3	70.748	1	588	6728	4980	0
Lachancea quebecensis	IMA3	60.445	13	589	925256	923514	0
Lachancea quebecensis	IMA3	65.874	1	589	518255	516501	0
Lachancea thermotolerans	IMA3	83.192	1	589	28719	26956	0
Lachancea thermotolerans	IMA3	70.648	1	586	1511206	1512948	0
Lachancea thermotolerans	IMA3	64.516	1	589	1683414	1681660	0
Lachancea thermotolerans	IMA3	60.274	13	589	472860	474602	0
Lachancea waltii	IMA3	92.364	65	339	1	825	0
yHQL494	IMA3	67.963	50	589	1	1608	0
yHQL494	IMA3	61.8	1	586	79914	81662	0
yHQL494	IMA3	61.026	13	589	133046	131298	0
yHQL494	IMA3	69.935	3	155	460	2	1.66e-78
yHQL494	IMA3	55.215	238	400	489	1	1.24e-57
yHQL494	IMA3	67.949	156	233	235	2	9e-33
yHQL494	IMA3	66.667	156	233	235	2	3.42e-32
yHQL494	IMA3	54.43	401	479	234	1	1.74e-24
yHQL494	IMA3	54.43	401	479	234	1	1.74e-24
yHQL494	IMA3	59.211	493	568	233	6	2.41e-24
yHQL494	IMA3	59.211	493	568	233	6	2.41e-24
yHQL494	IMA3	81.633	1	49	283	426	3.46e-20
yHQL494	IMA3	81.633	1	49	283	426	4.86e-20
yHQL494	IMA3	61.538	158	196	117	1	8.07e-11
yHQL494	IMA3	64.865	158	194	117	7	1.54e-10
Kluyveromyces lactis	IMA4	61.929	1	588	11626	9860	0
Kluyveromyces lactis	IMA4	61.929	1	588	11666	9900	0
Kluyveromyces lactis	IMA4	52.174	405	588	1705937	1706485	6.12e-56
Lachancea cidri	IMA4	83.978	1	542	7925	9553	0
Lachancea cidri	IMA4	81.496	82	589	3940	5457	0
Lachancea cidri	IMA4	69.312	298	486	571	5	1.1e-89
Lachancea cidri	IMA4	67.391	233	416	8986	9531	3.43e-71
Lachancea cidri	IMA4	43.59	194	232	8870	8986	3.43e-71
Lachancea cidri	IMA4	73.913	429	589	3523	3996	2.45e-69
Lachancea cidri	IMA4	85.714	1	105	1676	1987	2.49e-54
Lachancea cidri	IMA4	61.6	462	586	723	355	2.43e-45
Lachancea dasiensis	IMA4	81.834	1	589	1568962	1570728	0
Lachancea dasiensis	IMA4	69.138	7	586	1559202	1560929	0
Lachancea dasiensis	IMA4	60.58	6	589	25765	27498	0
Lachancea dasiensis	IMA4	58.054	1	587	396749	398512	0
Lachancea fermentati	IMA4	83.871	1	589	104704	102938	0
Lachancea fermentati	IMA4	70.819	1	586	99393	97651	0
Lachancea fermentati	IMA4	74.703	1	589	42414	40654	0
Lachancea fermentati	IMA4	42.529	285	371	12741	12481	2.74e-25
Lachancea fermentati	IMA4	39.394	399	497	12400	12119	2.74e-25
Lachancea kluyveri	IMA4	69.454	1	586	187370	185622	0
Lachancea kluyveri	IMA4	67.065	1	586	7427	9172	0
Lachancea kluyveri	IMA4	67.918	1	586	15120	13375	0
Lachancea kluyveri	IMA4	68.251	1	589	514209	512452	0
Lachancea kluyveri	IMA4	67.572	1	589	518829	520586	0
Lachancea kluyveri	IMA4	63.393	1	448	425599	424259	0
Lachancea kluyveri	IMA4	62.588	162	586	7459	6197	8.68e-176
Lachancea kluyveri	IMA4	69.912	1	339	4222	5235	5.17e-167
Lachancea kluyveri	IMA4	56.954	439	589	424287	423844	3.03e-42
Lachancea lanzarotensis	IMA4	79.966	1	589	67044	65278	0
Lachancea lanzarotensis	IMA4	69.113	1	586	1800657	1802399	0
Lachancea lanzarotensis	IMA4	60.684	13	587	257325	259076	0
Lachancea lanzarotensis	IMA4	33.708	445	531	8275	8529	8.45e-12
Lachancea lanzarotensis	IMA4	40	395	439	8127	8261	8.45e-12
Lachancea meyersii	IMA4	81.664	1	589	14901	13138	0
Lachancea meyersii	IMA4	70.99	1	586	1144262	1146004	0
Lachancea meyersii	IMA4	60.136	10	587	830857	829103	0
Lachancea mirantini	IMA4	68.43	1	586	3206	4948	0
Lachancea mirantini	IMA4	62.963	1	586	687727	689508	0
Lachancea mirantini	IMA4	64.068	1	589	680392	682149	0
Lachancea nothofagi	IMA4	64.888	6	586	1750863	1749139	0
Lachancea nothofagi	IMA4	60.57	1	588	145329	147110	0
Lachancea nothofagi	IMA4	67.802	1	323	1015389	1014424	0
Lachancea nothofagi	IMA4	51.071	315	589	1014448	1013639	0
Lachancea quebecensis	IMA4	83.333	1	588	196361	198121	0
Lachancea quebecensis	IMA4	70.748	1	588	6728	4980	0
Lachancea quebecensis	IMA4	60.445	13	589	925256	923514	0
Lachancea quebecensis	IMA4	65.874	1	589	518255	516501	0
Lachancea thermotolerans	IMA4	83.192	1	589	28719	26956	0
Lachancea thermotolerans	IMA4	70.648	1	586	1511206	1512948	0
Lachancea thermotolerans	IMA4	64.516	1	589	1683414	1681660	0
Lachancea thermotolerans	IMA4	60.274	13	589	472860	474602	0
Lachancea waltii	IMA4	92.364	65	339	1	825	0
yHQL494	IMA4	67.963	50	589	1	1608	0
yHQL494	IMA4	61.8	1	586	79914	81662	0
yHQL494	IMA4	61.026	13	589	133046	131298	0
yHQL494	IMA4	69.935	3	155	460	2	1.66e-78
yHQL494	IMA4	55.215	238	400	489	1	1.24e-57
yHQL494	IMA4	67.949	156	233	235	2	9e-33
yHQL494	IMA4	66.667	156	233	235	2	3.42e-32
yHQL494	IMA4	54.43	401	479	234	1	1.74e-24
yHQL494	IMA4	54.43	401	479	234	1	1.74e-24
yHQL494	IMA4	59.211	493	568	233	6	2.41e-24
yHQL494	IMA4	59.211	493	568	233	6	2.41e-24
yHQL494	IMA4	81.633	1	49	283	426	3.46e-20
yHQL494	IMA4	81.633	1	49	283	426	4.86e-20
yHQL494	IMA4	61.538	158	196	117	1	8.07e-11
yHQL494	IMA4	64.865	158	194	117	7	1.54e-10
Kluyveromyces lactis	IMA5	59.478	6	578	11587	9866	0
Kluyveromyces lactis	IMA5	59.478	6	578	11627	9906	0
Kluyveromyces lactis	IMA5	48.649	396	578	1705934	1706479	1.05e-47
Lachancea cidri	IMA5	64.825	1	536	7925	9553	0
Lachancea cidri	IMA5	61.706	77	579	3940	5451	0
Lachancea cidri	IMA5	52.973	295	478	565	11	4e-65
Lachancea cidri	IMA5	60.526	429	579	3538	3990	2.34e-53
Lachancea cidri	IMA5	53.939	242	406	9028	9516	1.6e-51
Lachancea cidri	IMA5	82.105	6	100	1703	1987	2.86e-48
Lachancea cidri	IMA5	52.033	458	580	717	349	2.21e-38
Lachancea dasiensis	IMA5	63.415	8	581	25786	27498	0
Lachancea dasiensis	IMA5	63.258	6	579	1568992	1570722	0
Lachancea dasiensis	IMA5	60	1	580	1559187	1560935	0
Lachancea dasiensis	IMA5	59.52	8	580	396767	398515	0
Lachancea fermentati	IMA5	64.236	7	579	104671	102944	0
Lachancea fermentati	IMA5	59.145	1	580	99393	97645	0
Lachancea fermentati	IMA5	59.556	1	579	42414	40660	0
Lachancea kluyveri	IMA5	72.028	7	578	7460	9172	0
Lachancea kluyveri	IMA5	67.539	6	578	187340	185622	0
Lachancea kluyveri	IMA5	70.085	1	580	15120	13369	0
Lachancea kluyveri	IMA5	67.13	7	581	514176	512452	0
Lachancea kluyveri	IMA5	66.087	7	581	518862	520586	0
Lachancea kluyveri	IMA5	67.062	157	578	7459	6197	0
Lachancea kluyveri	IMA5	63.927	7	444	425566	424256	0
Lachancea kluyveri	IMA5	79.141	7	332	4255	5229	0
Lachancea kluyveri	IMA5	57.055	419	581	424314	423844	2.75e-50
Lachancea lanzarotensis	IMA5	62.912	6	579	67014	65284	0
Lachancea lanzarotensis	IMA5	59.829	1	580	1800657	1802405	0
Lachancea lanzarotensis	IMA5	61.88	8	580	257325	259079	0
Lachancea meyersii	IMA5	65.625	7	579	14868	13144	0
Lachancea meyersii	IMA5	60.922	1	581	1144262	1146013	0
Lachancea meyersii	IMA5	61.644	8	581	830848	829097	0
Lachancea mirantini	IMA5	65.679	8	581	680431	682149	0
Lachancea mirantini	IMA5	63.23	8	581	687772	689517	0
Lachancea mirantini	IMA5	59.487	1	580	3206	4954	0
Lachancea nothofagi	IMA5	65.505	7	580	1750845	1749133	0
Lachancea nothofagi	IMA5	61.102	8	579	145365	147107	0
Lachancea nothofagi	IMA5	62.821	7	318	1015359	1014424	0
Lachancea nothofagi	IMA5	51.429	310	581	1014448	1013639	0
Lachancea quebecensis	IMA5	65.278	7	579	196394	198118	0
Lachancea quebecensis	IMA5	64.41	6	581	518228	516501	0
Lachancea quebecensis	IMA5	60.549	1	578	6728	4986	0
Lachancea quebecensis	IMA5	59.725	8	581	925256	923514	0
Lachancea thermotolerans	IMA5	65.625	7	579	28686	26962	0
Lachancea thermotolerans	IMA5	61.806	6	581	1683387	1681660	0
Lachancea thermotolerans	IMA5	59.316	1	580	1511206	1512954	0
Lachancea thermotolerans	IMA5	59.725	8	581	472860	474602	0
Lachancea waltii	IMA5	66.3	60	332	1	819	4.48e-138
yHQL494	IMA5	64.634	7	580	79956	81668	0
yHQL494	IMA5	62.95	8	581	133046	131298	0
yHQL494	IMA5	57.944	45	578	1	1599	0
yHQL494	IMA5	76.389	7	150	433	2	1.01e-78
yHQL494	IMA5	62.874	229	395	501	1	3.93e-75
yHQL494	IMA5	65.385	151	228	235	2	6.72e-31
yHQL494	IMA5	64.103	151	228	235	2	2.44e-30
yHQL494	IMA5	58.904	488	560	230	12	2.54e-23
yHQL494	IMA5	58.904	488	560	230	12	2.54e-23
yHQL494	IMA5	49.333	399	473	225	1	1.85e-20
yHQL494	IMA5	49.333	399	473	225	1	1.85e-20
yHQL494	IMA5	84.211	7	44	313	426	2.99e-16
yHQL494	IMA5	84.211	7	44	313	426	3.02e-16
yHQL494	IMA5	61.538	153	191	117	1	3.71e-11
yHQL494	IMA5	64.865	153	189	117	7	6.81e-11
Kluyveromyces lactis	LAC4	98.86	1	965	1310681	1313575	0
Kluyveromyces lactis	MAL11	55.556	45	592	12831	14468	0
Kluyveromyces lactis	MAL11	55.556	45	592	12871	14508	0
Kluyveromyces lactis	MAL11	58.333	130	596	1705938	1704535	5.92e-176
Kluyveromyces lactis	MAL11	25.265	20	569	510408	512039	1.29e-29
Kluyveromyces lactis	MAL11	24.468	120	577	15467	16819	3.23e-24
Kluyveromyces lactis	MAL11	23.022	67	571	1309196	1310767	9.2e-23
Kluyveromyces lactis	MAL11	23.646	67	571	30968	32539	1.01e-22
Kluyveromyces lactis	MAL11	22.563	67	571	2220715	2219144	4.33e-20
Kluyveromyces lactis	MAL11	23.519	59	592	1144670	1143078	1.92e-18
Kluyveromyces lactis	MAL11	23.077	118	580	964201	965604	4.35e-16
Kluyveromyces lactis	MAL11	25.581	67	316	1307612	1306866	1.42e-11
Kluyveromyces lactis	MAL11	23.009	15	438	290011	291309	4.5e-11
Lachancea cidri	MAL11	55	1	614	8207	6384	0
Lachancea cidri	MAL11	50.738	63	601	10682	9063	0
Lachancea cidri	MAL11	48.845	1	592	414	2168	1.67e-176
Lachancea cidri	MAL11	58.28	1	311	905	6	1.74e-122
Lachancea cidri	MAL11	24.39	118	598	5119	6534	3.09e-27
Lachancea cidri	MAL11	24.066	104	567	5381	6778	1.64e-23
Lachancea cidri	MAL11	23.59	28	580	1756	89	1.9e-18
Lachancea cidri	MAL11	23.944	118	580	19172	20575	2.19e-18
Lachancea cidri	MAL11	22.761	66	580	4982	3408	3.78e-17
Lachancea cidri	MAL11	23.023	52	597	41411	39768	1.74e-16
Lachancea cidri	MAL11	22.931	38	448	68	1270	1.43e-13
Lachancea cidri	MAL11	22.6	113	568	30071	28656	1.99e-12
Lachancea cidri	MAL11	20.732	85	569	47854	49245	1.97e-11
Lachancea dasiensis	MAL11	53.443	1	608	18314	20110	0
Lachancea dasiensis	MAL11	53.578	51	609	396155	394446	0
Lachancea dasiensis	MAL11	57.235	136	597	1577279	1575894	2.95e-176
Lachancea dasiensis	MAL11	44.138	1	140	1577659	1577264	2.95e-176
Lachancea dasiensis	MAL11	54.167	1	503	4832	6319	6.06e-175
Lachancea dasiensis	MAL11	47.706	504	609	6351	6638	6.06e-175
Lachancea dasiensis	MAL11	23.69	105	575	146390	145002	1.34e-27
Lachancea dasiensis	MAL11	24.742	118	593	1502928	1504322	5.94e-25
Lachancea dasiensis	MAL11	22.951	105	577	28767	30188	1.65e-24
Lachancea dasiensis	MAL11	22.785	108	567	1313106	1311733	2.35e-23
Lachancea dasiensis	MAL11	21.585	7	571	1182706	1181045	2.37e-23
Lachancea dasiensis	MAL11	24.366	102	582	1579436	1580899	6.28e-23
Lachancea dasiensis	MAL11	22.767	38	578	1174282	1175907	4.96e-16
Lachancea dasiensis	MAL11	21.698	68	571	1033219	1034739	1.97e-15
Lachancea dasiensis	MAL11	21.689	20	438	609620	608388	4.24e-14
Lachancea dasiensis	MAL11	21.908	63	569	1542845	1541238	4e-13
Lachancea fermentati	MAL11	56.098	1	612	100332	102152	0
Lachancea fermentati	MAL11	48.307	34	588	501709	500030	1.15e-168
Lachancea fermentati	MAL11	26.266	52	578	1177916	1179466	3.8e-41
Lachancea fermentati	MAL11	24.689	104	567	299060	300457	3.65e-25
Lachancea fermentati	MAL11	22.991	92	580	918386	919912	3e-19
Lachancea fermentati	MAL11	21.2	118	609	46810	45356	2.58e-18
Lachancea fermentati	MAL11	23.377	66	580	760325	758748	6.75e-18
Lachancea fermentati	MAL11	22.973	26	592	757052	755346	3.25e-17
Lachancea fermentati	MAL11	22.014	40	592	754126	752465	2.94e-16
Lachancea fermentati	MAL11	22.071	28	592	751413	749704	1.63e-14
Lachancea fermentati	MAL11	21.486	112	573	437559	436144	1.53e-13
Lachancea fermentati	MAL11	25.463	164	574	41595	40375	1.08e-12
Lachancea fermentati	MAL11	23.653	29	448	1405688	1404459	3.1e-12
Lachancea fermentati	MAL11	22.044	113	567	891350	889938	6.8e-12
Lachancea fermentati	MAL11	22.222	110	424	1179053	1179997	3.23e-11
Lachancea fermentati	MAL11	21.718	166	575	876565	877782	6.14e-10
Lachancea kluyveri	MAL11	50.664	14	612	515339	517132	0
Lachancea kluyveri	MAL11	52.641	45	609	426795	428483	0
Lachancea kluyveri	MAL11	23.246	118	609	22135	23589	2.3e-25
Lachancea kluyveri	MAL11	23.837	69	567	798531	797065	6.13e-25
Lachancea kluyveri	MAL11	23.276	21	571	641116	642750	5.38e-24
Lachancea kluyveri	MAL11	25.132	51	592	1077415	1075802	2.09e-20
Lachancea kluyveri	MAL11	22.705	11	592	2739	970	5.43e-20
Lachancea kluyveri	MAL11	22.705	11	592	5944	4175	6.95e-20
Lachancea kluyveri	MAL11	22.652	80	593	188982	190541	2.93e-16
Lachancea kluyveri	MAL11	22.168	21	610	1708162	1709883	2.94e-15
Lachancea kluyveri	MAL11	24.444	208	582	875752	876915	3.55e-15
Lachancea kluyveri	MAL11	21.324	57	567	848508	846922	4.03e-15
Lachancea kluyveri	MAL11	22.085	20	571	645817	647454	1.13e-14
Lachancea kluyveri	MAL11	22.127	19	575	563973	565616	2.26e-13
Lachancea kluyveri	MAL11	22.84	110	424	1237893	1238837	1.08e-12
Lachancea kluyveri	MAL11	24.8	212	568	736639	735557	1.49e-11
Lachancea kluyveri	MAL11	21.892	21	529	1266707	1268284	2.52e-11
Lachancea kluyveri	MAL11	23.631	254	568	20787	21794	8.61e-11
Lachancea kluyveri	MAL11	21.795	107	241	20327	20770	8.61e-11
Lachancea kluyveri	MAL11	22.989	110	449	1066306	1065323	1.02e-10
Lachancea lanzarotensis	MAL11	53.048	1	606	1799746	1797938	0
Lachancea lanzarotensis	MAL11	51.433	25	610	254187	252439	0
Lachancea lanzarotensis	MAL11	22.727	59	567	723448	721913	2.48e-26
Lachancea lanzarotensis	MAL11	24.431	105	580	387443	388846	6.33e-26
Lachancea lanzarotensis	MAL11	24.946	118	575	897253	895904	6.78e-24
Lachancea lanzarotensis	MAL11	24.545	70	580	61301	62845	1.56e-23
Lachancea lanzarotensis	MAL11	23.975	118	598	56537	55128	3.36e-23
Lachancea lanzarotensis	MAL11	23.007	57	571	271756	273330	6.89e-22
Lachancea lanzarotensis	MAL11	22.491	70	588	929476	931044	1.05e-17
Lachancea lanzarotensis	MAL11	24.149	279	596	55462	56406	1.27e-16
Lachancea lanzarotensis	MAL11	25.231	279	598	80936	79989	1.4e-16
Lachancea lanzarotensis	MAL11	22.34	41	571	279559	281154	3.68e-13
Lachancea lanzarotensis	MAL11	22.156	110	438	504909	505859	5.01e-10
Lachancea lanzarotensis	MAL11	20.951	35	574	138492	136909	5.6e-10
Lachancea meyersii	MAL11	54.676	51	601	833379	835040	0
Lachancea meyersii	MAL11	56.569	39	584	1143362	1141731	0
Lachancea meyersii	MAL11	23.092	79	575	388991	390481	3.87e-25
Lachancea meyersii	MAL11	23.358	57	571	1840162	1841736	1.31e-24
Lachancea meyersii	MAL11	23.061	105	575	2014601	2015989	2.2e-24
Lachancea meyersii	MAL11	24.411	118	575	801568	800219	1.9e-23
Lachancea meyersii	MAL11	24	65	567	622155	620647	5.95e-23
Lachancea meyersii	MAL11	24.167	105	575	1131128	1132516	1.83e-21
Lachancea meyersii	MAL11	24.909	85	580	1138013	1139563	2.63e-21
Lachancea meyersii	MAL11	22.457	70	571	36552	35032	1.45e-19
Lachancea meyersii	MAL11	22.619	24	578	1846723	1848381	1.12e-16
Lachancea meyersii	MAL11	20.833	50	591	1105338	1103656	6.86e-15
Lachancea meyersii	MAL11	27.488	110	318	1674430	1675053	6.5e-14
Lachancea meyersii	MAL11	22.509	21	574	1227041	1228663	1.27e-12
Lachancea meyersii	MAL11	23.353	110	438	863785	862835	4.83e-12
Lachancea mirantini	MAL11	55.043	2	584	2456	717	0
Lachancea mirantini	MAL11	53.297	71	614	686610	684988	0
Lachancea mirantini	MAL11	22.957	67	605	984714	983044	7.25e-26
Lachancea mirantini	MAL11	23.866	118	615	1400503	1399067	1.25e-22
Lachancea mirantini	MAL11	23.984	118	578	549452	550849	4.49e-22
Lachancea mirantini	MAL11	22.263	79	592	99831	98260	1.07e-20
Lachancea mirantini	MAL11	22.526	17	571	96727	95060	2.71e-15
Lachancea mirantini	MAL11	24.324	121	448	295019	294045	2.47e-12
Lachancea mirantini	MAL11	23.853	110	424	7329	6385	2.08e-11
Lachancea nothofagi	MAL11	54.839	51	601	141527	139866	0
Lachancea nothofagi	MAL11	25.054	118	575	42232	43581	2.48e-26
Lachancea nothofagi	MAL11	23.647	91	575	589805	588351	3.12e-26
Lachancea nothofagi	MAL11	23.447	105	598	19402	17954	2.2e-25
Lachancea nothofagi	MAL11	22.846	105	598	1047814	1049262	1.02e-24
Lachancea nothofagi	MAL11	23.518	66	567	215602	217110	1.49e-24
Lachancea nothofagi	MAL11	25.212	94	616	1529034	1530725	4.53e-23
Lachancea nothofagi	MAL11	21.711	21	600	469868	471571	1.63e-20
Lachancea nothofagi	MAL11	22.099	54	571	1704942	1706495	5.86e-16
Lachancea nothofagi	MAL11	22.816	44	578	477318	478925	1.23e-13
Lachancea nothofagi	MAL11	27.014	110	318	947884	948507	2.72e-13
Lachancea nothofagi	MAL11	23.353	110	438	1057397	1056447	1.64e-11
Lachancea nothofagi	MAL11	23.709	164	574	873995	872775	2.31e-11
Lachancea quebecensis	MAL11	55.795	1	602	100876	99086	0
Lachancea quebecensis	MAL11	55.372	1	602	16530	14740	0
Lachancea quebecensis	MAL11	51.852	21	609	926630	928366	0
Lachancea quebecensis	MAL11	23.819	105	586	507054	508472	8.03e-27
Lachancea quebecensis	MAL11	24.116	105	580	1362944	1364347	1.27e-24
Lachancea quebecensis	MAL11	23.047	77	567	176119	177606	1.64e-22
Lachancea quebecensis	MAL11	23.02	66	571	138556	140106	2.44e-22
Lachancea quebecensis	MAL11	23.848	118	582	216387	214978	7.63e-22
Lachancea quebecensis	MAL11	23.757	77	598	195365	193797	7.86e-22
Lachancea quebecensis	MAL11	22.833	105	567	15462	16826	1.14e-19
Lachancea quebecensis	MAL11	22.677	67	571	100571	102103	1.28e-17
Lachancea quebecensis	MAL11	21.364	37	571	143984	145588	8.54e-15
Lachancea quebecensis	MAL11	21.391	61	592	520041	521702	1.09e-14
Lachancea quebecensis	MAL11	22	97	571	3604	5034	1.86e-13
Lachancea quebecensis	MAL11	22.453	14	574	172365	173978	4.93e-12
Lachancea quebecensis	MAL11	20.797	22	569	214294	212648	1.27e-10
Lachancea quebecensis	MAL11	21.633	113	569	247258	248676	1.64e-10
Lachancea quebecensis	MAL11	24.645	110	318	1353683	1354306	4.28e-10
Lachancea quebecensis	MAL11	22.156	110	438	1924	2874	9.75e-10
Lachancea thermotolerans	MAL11	51.515	21	609	471533	469797	0
Lachancea thermotolerans	MAL11	55.985	1	540	1510360	1508747	0
Lachancea thermotolerans	MAL11	22.545	66	601	1672078	1673673	1.24e-24
Lachancea thermotolerans	MAL11	22.054	10	586	46083	44344	1.02e-23
Lachancea thermotolerans	MAL11	23.551	66	580	248269	249846	4.16e-23
Lachancea thermotolerans	MAL11	23.647	118	582	1199951	1201360	3.17e-22
Lachancea thermotolerans	MAL11	23.062	70	567	195965	197452	2.72e-21
Lachancea thermotolerans	MAL11	23.256	105	567	28752	30116	6.03e-21
Lachancea thermotolerans	MAL11	21.892	66	571	51005	49470	2.88e-16
Lachancea thermotolerans	MAL11	22.417	42	582	29897	31546	5.52e-16
Lachancea thermotolerans	MAL11	21.364	37	571	252121	253725	1.54e-15
Lachancea thermotolerans	MAL11	51.429	530	599	1508780	1508574	5.99e-14
Lachancea thermotolerans	MAL11	22.509	14	574	53361	51748	4.23e-12
Lachancea thermotolerans	MAL11	20.87	21	569	941878	940229	8.09e-12
Lachancea thermotolerans	MAL11	22.222	113	569	1168647	1167229	3.83e-10
Lachancea thermotolerans	MAL11	25	110	318	55046	54423	4.24e-10
Lachancea thermotolerans	MAL11	21.856	110	438	938798	939748	7.25e-10
Lachancea waltii	MAL11	50.512	2	584	22003	23718	0
Lachancea waltii	MAL11	22.149	39	614	17542	15788	8.2e-27
Lachancea waltii	MAL11	23.047	79	574	56441	54951	1.61e-26
Lachancea waltii	MAL11	24.678	118	602	1694	153	2.18e-24
Lachancea waltii	MAL11	23.64	105	575	11274	9886	6.78e-24
Lachancea waltii	MAL11	21.93	57	604	30909	32579	3.95e-21
Lachancea waltii	MAL11	21.579	57	604	1118	2788	7.35e-20
Lachancea waltii	MAL11	25.505	66	448	82553	81411	2.56e-18
Lachancea waltii	MAL11	22.346	68	580	4012	2456	4.15e-18
Lachancea waltii	MAL11	22.043	37	571	2849	4453	2.58e-17
Lachancea waltii	MAL11	21.73	136	597	20899	19511	4.71e-15
Lachancea waltii	MAL11	23.632	164	605	12191	10884	3.62e-13
Lachancea waltii	MAL11	22.454	66	438	104447	105541	9.46e-12
yHQL494	MAL11	55.633	1	575	1666	2	0
yHQL494	MAL11	51.942	2	614	133718	135535	0
yHQL494	MAL11	24.03	88	615	54129	52573	9.65e-30
yHQL494	MAL11	25.424	118	580	372412	373785	1.35e-27
yHQL494	MAL11	23.197	69	567	113131	111668	2.83e-23
yHQL494	MAL11	21.996	57	571	9317	10891	2.61e-20
yHQL494	MAL11	24.401	156	580	25324	26637	3.14e-20
yHQL494	MAL11	23.693	61	610	6226	4577	8.58e-20
yHQL494	MAL11	26.488	279	607	11285	10308	1.72e-17
yHQL494	MAL11	22.592	40	578	25702	24083	1.06e-15
yHQL494	MAL11	21.924	9	438	178986	177709	7.25e-14
yHQL494	MAL11	22.004	68	569	4716	3130	5.73e-13
Kluyveromyces lactis	MAL12	62.264	3	581	11608	9866	0
Kluyveromyces lactis	MAL12	62.264	3	581	11648	9906	0
Kluyveromyces lactis	MAL12	44.248	361	581	1705823	1706479	2.61e-50
Lachancea cidri	MAL12	71.904	2	539	7931	9553	0
Lachancea cidri	MAL12	69.444	81	582	3940	5451	0
Lachancea cidri	MAL12	77.128	295	482	571	8	1.81e-105
Lachancea cidri	MAL12	82.065	231	414	8983	9534	9.15e-98
Lachancea cidri	MAL12	91.346	1	104	1676	1987	8.55e-60
Lachancea cidri	MAL12	61.842	431	582	3538	3990	1.65e-57
Lachancea cidri	MAL12	68.8	459	583	723	349	6.81e-55
Lachancea dasiensis	MAL12	75.129	1	583	1559187	1560935	0
Lachancea dasiensis	MAL12	69.165	1	582	1568962	1570722	0
Lachancea dasiensis	MAL12	60.684	2	584	25756	27498	0
Lachancea dasiensis	MAL12	56.775	12	583	396767	398515	0
Lachancea fermentati	MAL12	79.417	1	583	99393	97645	0
Lachancea fermentati	MAL12	70.256	2	582	104698	102944	0
Lachancea fermentati	MAL12	67.295	2	582	42408	40660	0
Lachancea fermentati	MAL12	41.414	396	494	12400	12119	2.54e-23
Lachancea fermentati	MAL12	35.366	287	368	12726	12481	2.54e-23
Lachancea kluyveri	MAL12	69.007	1	581	187370	185622	0
Lachancea kluyveri	MAL12	64.897	1	581	7427	9172	0
Lachancea kluyveri	MAL12	68.143	1	584	514209	512452	0
Lachancea kluyveri	MAL12	67.632	1	584	518829	520586	0
Lachancea kluyveri	MAL12	65.925	2	583	15114	13369	0
Lachancea kluyveri	MAL12	61.83	1	445	425599	424259	0
Lachancea kluyveri	MAL12	59.574	161	581	7459	6197	2.39e-171
Lachancea kluyveri	MAL12	66.962	1	336	4222	5235	2.11e-157
Lachancea kluyveri	MAL12	48.81	417	584	424344	423844	6.3e-43
Lachancea lanzarotensis	MAL12	76.158	1	583	1800657	1802405	0
Lachancea lanzarotensis	MAL12	69.676	1	582	67044	65284	0
Lachancea lanzarotensis	MAL12	61.092	12	583	257325	259079	0
Lachancea meyersii	MAL12	79.11	1	584	1144262	1146013	0
Lachancea meyersii	MAL12	69.218	1	584	14898	13138	0
Lachancea meyersii	MAL12	58.944	9	584	830857	829097	0
Lachancea mirantini	MAL12	77.187	1	583	3206	4954	0
Lachancea mirantini	MAL12	62.814	1	584	687727	689517	0
Lachancea mirantini	MAL12	62.075	1	584	680392	682149	0
Lachancea nothofagi	MAL12	62.329	2	583	1750872	1749133	0
Lachancea nothofagi	MAL12	61.13	10	583	145359	147110	0
Lachancea nothofagi	MAL12	70.807	1	320	1015389	1014424	0
Lachancea nothofagi	MAL12	53.237	312	584	1014448	1013639	0
Lachancea quebecensis	MAL12	79.931	1	583	6728	4980	0
Lachancea quebecensis	MAL12	61.34	12	584	925256	923514	0
Lachancea quebecensis	MAL12	68.601	1	582	196364	198118	0
Lachancea quebecensis	MAL12	67.918	1	584	518255	516501	0
Lachancea thermotolerans	MAL12	79.245	1	583	1511206	1512954	0
Lachancea thermotolerans	MAL12	68.942	1	582	28716	26962	0
Lachancea thermotolerans	MAL12	66.382	1	584	1683414	1681660	0
Lachancea thermotolerans	MAL12	60.585	12	584	472860	474602	0
Lachancea waltii	MAL12	75.636	64	336	1	825	6.69e-158
yHQL494	MAL12	79.737	49	581	1	1599	0
yHQL494	MAL12	61.644	2	583	79929	81668	0
yHQL494	MAL12	60.549	12	584	133046	131298	0
yHQL494	MAL12	77.181	6	154	448	2	8.06e-83
yHQL494	MAL12	52.41	234	397	498	1	9.31e-60
yHQL494	MAL12	69.231	155	232	235	2	3.26e-32
yHQL494	MAL12	67.949	155	232	235	2	1.43e-31
yHQL494	MAL12	53.846	399	476	231	1	2.71e-25
yHQL494	MAL12	53.846	399	476	231	1	2.71e-25
yHQL494	MAL12	87.5	1	48	283	426	7.65e-23
yHQL494	MAL12	87.5	1	48	283	426	1.13e-22
yHQL494	MAL12	53.333	490	564	233	9	7.54e-22
yHQL494	MAL12	53.333	490	564	233	9	7.54e-22
yHQL494	MAL12	69.231	157	195	117	1	3.94e-12
yHQL494	MAL12	72.973	157	193	117	7	6.24e-12
Lachancea mirantini	MAL13	29.983	11	456	9180	7456	5.31e-61
Lachancea waltii	MAL13	60.741	328	460	1165	761	4.08e-50
Kluyveromyces lactis	MAL32	62.093	3	581	11608	9866	0
Kluyveromyces lactis	MAL32	62.093	3	581	11648	9906	0
Kluyveromyces lactis	MAL32	44.248	361	581	1705823	1706479	4.11e-50
Lachancea cidri	MAL32	71.719	2	539	7931	9553	0
Lachancea cidri	MAL32	69.246	81	582	3940	5451	0
Lachancea cidri	MAL32	77.66	295	482	571	8	6.35e-106
Lachancea cidri	MAL32	82.609	231	414	8983	9534	3.39e-98
Lachancea cidri	MAL32	91.346	1	104	1676	1987	8.13e-60
Lachancea cidri	MAL32	61.842	431	582	3538	3990	6.24e-58
Lachancea cidri	MAL32	68.8	459	583	723	349	9.12e-55
Lachancea dasiensis	MAL32	75.129	1	583	1559187	1560935	0
Lachancea dasiensis	MAL32	69.165	1	582	1568962	1570722	0
Lachancea dasiensis	MAL32	60.513	2	584	25756	27498	0
Lachancea dasiensis	MAL32	56.775	12	583	396767	398515	0
Lachancea fermentati	MAL32	79.588	1	583	99393	97645	0
Lachancea fermentati	MAL32	70.256	2	582	104698	102944	0
Lachancea fermentati	MAL32	67.123	2	582	42408	40660	0
Lachancea fermentati	MAL32	41.414	396	494	12400	12119	5.15e-23
Lachancea fermentati	MAL32	34.146	287	368	12726	12481	5.15e-23
Lachancea kluyveri	MAL32	69.178	1	581	187370	185622	0
Lachancea kluyveri	MAL32	64.726	1	581	7427	9172	0
Lachancea kluyveri	MAL32	68.313	1	584	514209	512452	0
Lachancea kluyveri	MAL32	67.632	1	584	518829	520586	0
Lachancea kluyveri	MAL32	65.753	2	583	15114	13369	0
Lachancea kluyveri	MAL32	62.054	1	445	425599	424259	0
Lachancea kluyveri	MAL32	59.338	161	581	7459	6197	8.38e-171
Lachancea kluyveri	MAL32	66.667	1	336	4222	5235	4.33e-157
Lachancea kluyveri	MAL32	48.81	417	584	424344	423844	6.35e-43
Lachancea lanzarotensis	MAL32	76.329	1	583	1800657	1802405	0
Lachancea lanzarotensis	MAL32	69.506	1	582	67044	65284	0
Lachancea lanzarotensis	MAL32	60.922	12	583	257325	259079	0
Lachancea meyersii	MAL32	79.281	1	584	1144262	1146013	0
Lachancea meyersii	MAL32	69.218	1	584	14898	13138	0
Lachancea meyersii	MAL32	58.773	9	584	830857	829097	0
Lachancea mirantini	MAL32	77.358	1	583	3206	4954	0
Lachancea mirantini	MAL32	62.814	1	584	687727	689517	0
Lachancea mirantini	MAL32	61.905	1	584	680392	682149	0
Lachancea nothofagi	MAL32	62.158	2	583	1750872	1749133	0
Lachancea nothofagi	MAL32	60.959	10	583	145359	147110	0
Lachancea nothofagi	MAL32	70.497	1	320	1015389	1014424	0
Lachancea nothofagi	MAL32	53.237	312	584	1014448	1013639	0
Lachancea quebecensis	MAL32	79.931	1	583	6728	4980	0
Lachancea quebecensis	MAL32	61.34	12	584	925256	923514	0
Lachancea quebecensis	MAL32	68.43	1	582	196364	198118	0
Lachancea quebecensis	MAL32	67.747	1	584	518255	516501	0
Lachancea thermotolerans	MAL32	79.245	1	583	1511206	1512954	0
Lachancea thermotolerans	MAL32	68.771	1	582	28716	26962	0
Lachancea thermotolerans	MAL32	66.212	1	584	1683414	1681660	0
Lachancea thermotolerans	MAL32	60.585	12	584	472860	474602	0
Lachancea waltii	MAL32	75.273	64	336	1	825	2.08e-157
yHQL494	MAL32	79.737	49	581	1	1599	0
yHQL494	MAL32	61.473	2	583	79929	81668	0
yHQL494	MAL32	60.377	12	584	133046	131298	0
yHQL494	MAL32	77.181	6	154	448	2	7.32e-83
yHQL494	MAL32	52.41	234	397	498	1	6.72e-60
yHQL494	MAL32	69.231	155	232	235	2	3.46e-32
yHQL494	MAL32	67.949	155	232	235	2	1.54e-31
yHQL494	MAL32	53.846	399	476	231	1	4.55e-25
yHQL494	MAL32	53.846	399	476	231	1	4.55e-25
yHQL494	MAL32	87.5	1	48	283	426	7.73e-23
yHQL494	MAL32	87.5	1	48	283	426	1.11e-22
yHQL494	MAL32	53.333	490	564	233	9	7.47e-22
yHQL494	MAL32	53.333	490	564	233	9	7.47e-22
yHQL494	MAL32	69.231	157	195	117	1	4.14e-12
yHQL494	MAL32	72.973	157	193	117	7	6.43e-12
Kluyveromyces lactis	PGM1	72.504	1	570	1107696	1109399	0
Lachancea cidri	PGM1	76.532	1	570	36907	35198	0
Lachancea dasiensis	PGM1	71.979	1	570	945010	946719	0
Lachancea fermentati	PGM1	76.357	1	570	1399397	1397688	0
Lachancea kluyveri	PGM1	76.007	1	570	296036	294324	0
Lachancea lanzarotensis	PGM1	73.38	1	570	302066	300357	0
Lachancea meyersii	PGM1	72.504	1	570	1731538	1729829	0
Lachancea mirantini	PGM1	73.205	1	570	420385	418676	0
Lachancea nothofagi	PGM1	73.73	1	570	680810	679101	0
Lachancea quebecensis	PGM1	73.03	1	570	969242	967533	0
Lachancea thermotolerans	PGM1	73.03	1	570	437416	439125	0
Lachancea waltii	PGM1	73.73	1	570	8457	10166	0
yHQL494	PGM1	71.804	1	570	295981	297690	0
Kluyveromyces lactis	SOR1	64.306	5	357	477418	476366	4.08e-147
Kluyveromyces lactis	SOR1	28.492	25	353	37615	36557	3.14e-34
Kluyveromyces lactis	SOR1	29.07	8	339	32886	31876	5.98e-32
Kluyveromyces lactis	SOR1	25.905	23	357	41172	40105	5.89e-26
Kluyveromyces lactis	SOR1	26.286	4	339	1694910	1695932	6.27e-25
Kluyveromyces lactis	SOR1	29.508	31	353	1050289	1051320	1.49e-18
Kluyveromyces lactis	SOR1	26.25	9	320	793865	792951	4.13e-13
Kluyveromyces lactis	SOR1	26.667	20	297	921154	921885	6.7e-13
Kluyveromyces lactis	SOR1	24.688	9	319	1962987	1963898	1.51e-12
Kluyveromyces lactis	SOR1	24.611	9	320	1684433	1683519	3.75e-12
Kluyveromyces lactis	SOR1	25.478	9	319	1251273	1252184	8.18e-11
Lachancea cidri	SOR1	66.384	4	357	2717	3772	4.87e-154
Lachancea cidri	SOR1	29.076	20	353	5833	6906	3.75e-33
Lachancea cidri	SOR1	28.877	29	353	22191	21145	1.66e-18
Lachancea cidri	SOR1	26.266	9	319	33051	33962	1.11e-13
Lachancea cidri	SOR1	25.513	9	339	4809	5771	1.33e-13
Lachancea cidri	SOR1	27.097	15	319	9269	8376	1.31e-12
Lachancea cidri	SOR1	25.484	15	319	26396	27289	2.32e-11
Lachancea cidri	SOR1	25	8	333	3616	2714	6.57e-10
Lachancea dasiensis	SOR1	67.227	1	357	1068213	1067149	6.38e-160
Lachancea dasiensis	SOR1	28.283	8	353	1325421	1324324	3.57e-20
Lachancea dasiensis	SOR1	26.667	9	319	1011744	1010830	7.95e-13
Lachancea dasiensis	SOR1	27.329	3	319	520883	519954	1.33e-12
Lachancea fermentati	SOR1	64.972	4	357	73154	74209	9.53e-157
Lachancea fermentati	SOR1	28.689	20	353	1176057	1174984	4.61e-33
Lachancea fermentati	SOR1	29.155	31	353	216937	217968	8.18e-19
Lachancea fermentati	SOR1	26.608	9	339	874886	875848	2.58e-15
Lachancea fermentati	SOR1	27.019	5	319	534060	534986	2.35e-14
Lachancea fermentati	SOR1	25.949	9	320	624607	623693	1.48e-13
Lachancea fermentati	SOR1	26.452	15	319	728179	727286	2.42e-13
Lachancea fermentati	SOR1	26.165	20	296	334650	333922	2.76e-10
Lachancea kluyveri	SOR1	70.621	4	357	74571	75626	6.5e-169
Lachancea kluyveri	SOR1	26.446	20	353	1231523	1230447	2.07e-31
Lachancea kluyveri	SOR1	27.855	25	353	1227098	1226037	3.72e-31
Lachancea kluyveri	SOR1	28.307	31	353	886524	885493	7.05e-19
Lachancea kluyveri	SOR1	26.087	6	353	93355	92279	5.25e-16
Lachancea kluyveri	SOR1	26.023	9	339	698791	699753	1.79e-14
Lachancea kluyveri	SOR1	25.625	9	319	472916	473827	6.27e-13
Lachancea kluyveri	SOR1	26.224	20	297	316158	316889	6.44e-13
Lachancea kluyveri	SOR1	25.157	9	319	226381	227292	1.46e-12
Lachancea kluyveri	SOR1	25	1	319	915772	914837	6.38e-12
Lachancea lanzarotensis	SOR1	65.819	4	357	98453	97398	1.09e-146
Lachancea lanzarotensis	SOR1	28.349	4	319	1343239	1344168	6.6e-18
Lachancea lanzarotensis	SOR1	28.418	31	353	809961	808930	7.77e-18
Lachancea lanzarotensis	SOR1	26.349	9	319	225723	226634	4.51e-14
Lachancea lanzarotensis	SOR1	28.904	24	319	483486	482620	9.68e-14
Lachancea meyersii	SOR1	65.826	1	357	736552	735491	1.28e-155
Lachancea meyersii	SOR1	27.855	31	353	710369	709338	1.28e-17
Lachancea meyersii	SOR1	27.129	9	319	1653674	1654585	2.17e-14
Lachancea meyersii	SOR1	27.333	24	319	1098287	1097421	4.05e-13
Lachancea meyersii	SOR1	27.564	16	319	1677323	1678198	4.72e-12
Lachancea meyersii	SOR1	25.743	5	297	101951	102736	2.47e-11
Lachancea mirantini	SOR1	64.326	2	357	1494412	1493351	1.36e-151
Lachancea mirantini	SOR1	26.923	23	333	9179	10180	5.31e-31
Lachancea mirantini	SOR1	28.841	27	353	1273703	1274755	2.36e-17
Lachancea mirantini	SOR1	27.358	9	320	352225	353139	8.36e-13
Lachancea mirantini	SOR1	25.786	9	319	608408	607497	2.08e-10
Lachancea nothofagi	SOR1	64.972	4	357	1015049	1013994	1.98e-152
Lachancea nothofagi	SOR1	28.415	31	353	133981	135012	2.54e-20
Lachancea nothofagi	SOR1	27.653	15	319	950494	951387	1.32e-14
Lachancea nothofagi	SOR1	27.76	9	319	435296	436207	2.81e-14
Lachancea nothofagi	SOR1	26.582	9	320	594618	595535	3.1e-14
Lachancea quebecensis	SOR1	66.667	4	357	475165	474110	6.32e-162
Lachancea quebecensis	SOR1	26.944	25	356	1348893	1347829	1.96e-32
Lachancea quebecensis	SOR1	30.352	31	353	101446	102477	6.98e-20
Lachancea quebecensis	SOR1	26.724	9	351	903594	904601	1.72e-16
Lachancea quebecensis	SOR1	28.125	5	319	363865	362939	3.25e-15
Lachancea quebecensis	SOR1	27.682	37	320	203085	202252	8.32e-11
Lachancea thermotolerans	SOR1	66.197	3	357	1640315	1639257	1.26e-162
Lachancea thermotolerans	SOR1	27.596	25	333	59943	60938	6.27e-30
Lachancea thermotolerans	SOR1	29.282	31	353	121175	122206	1.4e-20
Lachancea thermotolerans	SOR1	26.513	9	351	503192	502185	4.2e-16
Lachancea thermotolerans	SOR1	27.95	5	319	495846	494920	1.08e-15
Lachancea thermotolerans	SOR1	26.266	9	319	1369013	1368102	1.47e-11
Lachancea waltii	SOR1	78.814	4	357	29216	28155	0
Lachancea waltii	SOR1	75.91	1	357	404	1471	0
Lachancea waltii	SOR1	29.301	13	353	622	1719	1.48e-38
Lachancea waltii	SOR1	27.624	23	356	14637	15707	5.74e-33
Lachancea waltii	SOR1	29.477	31	353	93911	92880	1.69e-19
Lachancea waltii	SOR1	25.397	9	319	75751	74840	5.31e-13
Lachancea waltii	SOR1	27.203	23	276	164924	164268	2.72e-11
Lachancea waltii	SOR1	27.184	19	319	66631	67518	4.54e-11
Lachancea waltii	SOR1	28.78	15	214	615	22	2.82e-10
yHQL494	SOR1	65.819	4	357	42494	43549	3.02e-155
yHQL494	SOR1	28.205	8	353	280538	281635	1.08e-19
yHQL494	SOR1	27.532	9	319	369906	368992	2.06e-15
yHQL494	SOR1	28.767	35	319	124848	124012	1.08e-13
yHQL494	SOR1	27.759	35	326	327365	328216	2.67e-11
yHQL494	SOR1	26.46	33	319	42301	43143	5.09e-11
Kluyveromyces lactis	SOU1	72.857	1	280	2137425	2136586	3.28e-132
Kluyveromyces lactis	SOU1	43.284	21	280	1996980	1997768	2.28e-60
Kluyveromyces lactis	SOU1	32.492	1	277	984360	983440	1.8e-34
Kluyveromyces lactis	SOU1	27.682	2	280	1311538	1312386	3.52e-23
Kluyveromyces lactis	SOU1	27.559	2	236	1220282	1220959	1.6e-17
Kluyveromyces lactis	SOU1	30.102	28	222	873694	873155	6.67e-12
Kluyveromyces lactis	SOU1	26.02	26	217	1219436	1219987	1.5e-10
Kluyveromyces lactis	SOU1	25.862	106	276	1593200	1592706	2.64e-10
Lachancea cidri	SOU1	65.125	1	280	6760	5918	1.03e-117
Lachancea cidri	SOU1	60.777	1	280	75399	74551	2.71e-108
Lachancea cidri	SOU1	44.61	21	280	9799	10587	3.22e-61
Lachancea cidri	SOU1	33.333	10	277	2289	1396	5.46e-34
Lachancea cidri	SOU1	57.471	1	87	7624	7364	7.61e-26
Lachancea cidri	SOU1	27.451	28	276	26061	26798	8.56e-14
Lachancea cidri	SOU1	31.222	27	236	12762	12160	2.34e-13
Lachancea cidri	SOU1	27.094	26	217	13707	13132	2.65e-11
Lachancea dasiensis	SOU1	65.48	1	280	369131	369973	8.98e-120
Lachancea dasiensis	SOU1	60.279	4	280	95380	94520	1.5e-106
Lachancea dasiensis	SOU1	44.523	11	280	1657690	1656860	1.49e-64
Lachancea dasiensis	SOU1	32.177	1	277	1600285	1599356	3.28e-32
Lachancea dasiensis	SOU1	29.73	24	276	691036	691779	9.36e-16
Lachancea dasiensis	SOU1	27.891	2	279	1082552	1081761	3.98e-15
Lachancea dasiensis	SOU1	25.98	24	217	1083428	1082847	5.94e-10
Lachancea dasiensis	SOU1	27.232	6	222	1227254	1227889	8.54e-10
Lachancea fermentati	SOU1	65.343	4	280	1229195	1228365	7.29e-119
Lachancea fermentati	SOU1	61.484	1	280	117252	116404	3.41e-109
Lachancea fermentati	SOU1	42.756	11	280	986798	985968	1.53e-59
Lachancea fermentati	SOU1	33.121	4	277	938345	937422	1.62e-34
Lachancea fermentati	SOU1	28.571	27	279	1245714	1244998	1.62e-14
Lachancea fermentati	SOU1	27.336	1	276	283679	284473	2.41e-11
Lachancea fermentati	SOU1	26.606	11	217	1246695	1246084	2.43e-11
Lachancea kluyveri	SOU1	66.192	1	280	805313	806155	3.13e-121
Lachancea kluyveri	SOU1	60.432	4	278	1195039	1195872	3.69e-106
Lachancea kluyveri	SOU1	43.11	11	280	959329	958499	1.49e-59
Lachancea kluyveri	SOU1	33.555	15	277	898196	897318	2.26e-33
Lachancea kluyveri	SOU1	27.451	26	279	10067	10810	2.02e-20
Lachancea kluyveri	SOU1	28.74	28	276	1114278	1113544	3.42e-14
Lachancea kluyveri	SOU1	28.519	27	279	801075	800356	1.7e-11
Lachancea kluyveri	SOU1	27.941	26	217	802020	801445	6.88e-11
Lachancea kluyveri	SOU1	25.926	12	276	250212	251081	1.26e-10
Lachancea lanzarotensis	SOU1	64.769	1	280	321048	321890	4.03e-117
Lachancea lanzarotensis	SOU1	59.011	3	280	1686633	1687481	6.35e-107
Lachancea lanzarotensis	SOU1	45.23	11	280	140324	139494	2.31e-65
Lachancea lanzarotensis	SOU1	33.003	15	277	81818	80940	7.85e-27
Lachancea lanzarotensis	SOU1	35.632	106	275	3079	2579	5.36e-24
Lachancea lanzarotensis	SOU1	29.297	28	276	285038	285775	7.97e-15
Lachancea lanzarotensis	SOU1	28.731	27	278	152013	152726	2.29e-11
Lachancea lanzarotensis	SOU1	25.475	26	277	151068	151790	1.54e-10
Lachancea meyersii	SOU1	63.345	1	280	1751626	1752468	7.74e-117
Lachancea meyersii	SOU1	61.131	3	280	97903	97055	1.27e-107
Lachancea meyersii	SOU1	46.528	6	280	1221117	1220272	2.7e-68
Lachancea meyersii	SOU1	33.553	13	277	1159524	1158637	2.63e-31
Lachancea meyersii	SOU1	29.297	28	276	1595402	1596139	1.71e-14
Lachancea meyersii	SOU1	26.552	21	276	293223	292378	4.52e-12
Lachancea meyersii	SOU1	26.829	2	236	1579678	1580355	1.85e-11
Lachancea meyersii	SOU1	29.474	26	205	1578808	1579344	1.36e-10
Lachancea mirantini	SOU1	67.986	3	280	668678	667845	2.57e-122
Lachancea mirantini	SOU1	59.364	1	280	289946	289098	1.48e-106
Lachancea mirantini	SOU1	47.018	11	280	804900	804070	4.14e-65
Lachancea mirantini	SOU1	31.894	15	277	607460	608338	1.95e-34
Lachancea mirantini	SOU1	28.623	27	279	989611	990327	1.02e-12
Lachancea mirantini	SOU1	25.882	28	276	1266099	1265362	1.71e-12
Lachancea nothofagi	SOU1	65.836	1	280	817163	818005	2.7e-119
Lachancea nothofagi	SOU1	60.069	1	280	2222618	2221758	1.88e-110
Lachancea nothofagi	SOU1	46.528	6	280	1609409	1608564	2.59e-68
Lachancea nothofagi	SOU1	32.143	2	277	1552944	1552036	5.66e-26
Lachancea nothofagi	SOU1	29.01	2	278	525212	526000	5.73e-14
Lachancea nothofagi	SOU1	29.231	24	276	399535	398792	1.43e-12
Lachancea nothofagi	SOU1	26.601	26	217	524342	524917	7e-10
Lachancea quebecensis	SOU1	62.278	1	280	230287	229445	6.99e-116
Lachancea quebecensis	SOU1	60.071	1	280	51203	52051	1.93e-106
Lachancea quebecensis	SOU1	45.833	6	280	146016	146861	1.34e-65
Lachancea quebecensis	SOU1	30.159	1	277	197612	198523	2.36e-27
Lachancea quebecensis	SOU1	28.077	28	276	395092	394340	3.05e-15
Lachancea quebecensis	SOU1	30.597	27	278	837556	838269	7.04e-13
Lachancea quebecensis	SOU1	26.523	31	276	313491	314303	2.08e-12
Lachancea quebecensis	SOU1	27.586	26	217	836611	837186	2.81e-11
Lachancea thermotolerans	SOU1	62.278	1	280	1166602	1165760	2.11e-116
Lachancea thermotolerans	SOU1	59.717	1	280	1458788	1459636	5.49e-106
Lachancea thermotolerans	SOU1	46.29	11	280	1270244	1269414	9.28e-66
Lachancea thermotolerans	SOU1	31.962	1	277	1218749	1217838	4.96e-28
Lachancea thermotolerans	SOU1	27.509	24	276	621928	621155	7.41e-14
Lachancea thermotolerans	SOU1	28.571	26	217	570737	570162	1.55e-11
Lachancea thermotolerans	SOU1	28.794	27	279	681799	682536	2.07e-11
Lachancea thermotolerans	SOU1	30.224	27	278	569792	569079	9.78e-11
Lachancea waltii	SOU1	66.182	3	277	27303	26479	7.71e-118
Lachancea waltii	SOU1	61.837	1	280	55548	56396	1.08e-109
Lachancea waltii	SOU1	62.143	1	280	27689	26850	7.06e-106
Lachancea waltii	SOU1	46.29	11	280	86076	86906	7.19e-71
Lachancea waltii	SOU1	29.141	1	277	14222	15133	2.42e-26
Lachancea waltii	SOU1	27	2	278	144581	143793	2.57e-15
Lachancea waltii	SOU1	27.547	28	276	2574	3341	6.24e-12
Lachancea waltii	SOU1	28.244	22	279	50933	50181	7.06e-12
Lachancea waltii	SOU1	25.091	19	280	145472	144717	2.92e-10
yHQL494	SOU1	65.48	1	280	413288	412446	2.79e-118
yHQL494	SOU1	60.777	4	280	168968	169813	1.12e-107
yHQL494	SOU1	45.833	6	280	108044	107199	1.23e-66
yHQL494	SOU1	31.746	2	277	47035	46127	1.45e-32
yHQL494	SOU1	30.98	28	276	163215	163952	1.43e-17
yHQL494	SOU1	29.478	27	278	34266	33553	3.46e-14
yHQL494	SOU1	28.125	24	205	35217	34675	7.02e-10
Kluyveromyces lactis	SUC2	47.619	28	530	912044	910362	6.53e-161
Lachancea cidri	SUC2	52.772	22	531	41655	43205	2.16e-178
Lachancea cidri	SUC2	51.429	22	531	5100	6650	4.09e-175
Lachancea dasiensis	SUC2	50.573	28	531	422545	424104	7.41e-175
Lachancea fermentati	SUC2	54.286	22	531	925357	923804	0
Lachancea kluyveri	SUC2	57.062	19	531	992610	991033	0
Lachancea kluyveri	SUC2	55.258	22	531	15841	17394	0
Lachancea kluyveri	SUC2	49.116	27	531	99474	97975	7.47e-160
Lachancea lanzarotensis	SUC2	50.826	19	531	35410	37017	1.4e-179
Lachancea lanzarotensis	SUC2	48.352	19	531	15956	17563	5.6e-168
Lachancea meyersii	SUC2	50.926	17	531	472278	473858	5.28e-179
Lachancea meyersii	SUC2	35.385	467	531	1158239	1158433	2.95e-17
Lachancea meyersii	SUC2	48.889	411	455	1158072	1158206	2.95e-17
Lachancea meyersii	SUC2	35.87	146	237	2045878	2045603	4.45e-13
Lachancea meyersii	SUC2	30.275	27	130	2046204	2045911	4.45e-13
Lachancea mirantini	SUC2	48.399	17	531	12673	14253	6.32e-167
Lachancea nothofagi	SUC2	52.542	27	531	1454222	1452639	2.3e-178
Lachancea quebecensis	SUC2	51.992	28	531	136875	138440	0
Lachancea thermotolerans	SUC2	51.803	28	531	285377	286942	2.05e-179
Lachancea waltii	SUC2	51.685	25	448	26119	27441	1.01e-149
Lachancea waltii	SUC2	47.312	440	531	3	281	5.02e-20
yHQL494	SUC2	51.301	20	531	453571	455163	6.53e-178
Kluyveromyces lactis	XYL1	60.991	3	318	1930265	1929297	2.82e-132
Kluyveromyces lactis	XYL1	39.077	2	317	854519	855418	2.9e-54
Kluyveromyces lactis	XYL1	36.304	2	299	1292862	1292017	2.2e-49
Kluyveromyces lactis	XYL1	33.438	3	312	306752	307570	2.2e-41
Kluyveromyces lactis	XYL1	34.843	6	280	249276	250082	7.46e-41
Kluyveromyces lactis	XYL1	33.333	38	302	560429	561133	4.84e-32
Kluyveromyces lactis	XYL1	47.368	24	118	478185	478448	1.15e-19
Kluyveromyces lactis	XYL1	33.803	131	199	478484	478690	1.15e-19
Lachancea cidri	XYL1	57.895	3	318	19035	20003	6.69e-124
Lachancea cidri	XYL1	40.064	3	308	1962	2840	2.88e-55
Lachancea cidri	XYL1	38.387	3	308	13675	12800	1.3e-53
Lachancea cidri	XYL1	32.588	5	312	18875	19687	2.22e-42
Lachancea cidri	XYL1	32.635	6	317	4809	3895	2.86e-42
Lachancea cidri	XYL1	31.29	6	310	42994	42179	9.7e-39
Lachancea cidri	XYL1	32.423	6	293	2701	1937	1.07e-38
Lachancea cidri	XYL1	27.673	1	299	44413	43562	3.79e-30
Lachancea cidri	XYL1	32.573	6	298	5614	4796	7.64e-29
Lachancea dasiensis	XYL1	56.211	3	317	217275	218240	1.27e-120
Lachancea dasiensis	XYL1	36.556	2	318	787331	786423	9.59e-51
Lachancea dasiensis	XYL1	34.049	2	318	801549	802457	2.14e-47
Lachancea dasiensis	XYL1	35.093	3	311	510973	511848	2.66e-45
Lachancea dasiensis	XYL1	34.364	6	280	842541	843344	4.87e-44
Lachancea dasiensis	XYL1	33.904	6	293	1364028	1364795	6.33e-37
Lachancea dasiensis	XYL1	30.794	3	312	700498	701316	1.64e-36
Lachancea dasiensis	XYL1	29.141	1	307	1519829	1518957	1.62e-35
Lachancea dasiensis	XYL1	30.769	5	283	140517	141260	7.42e-32
Lachancea fermentati	XYL1	56.211	3	317	237222	238187	7.39e-124
Lachancea fermentati	XYL1	38.58	3	318	277726	278631	6.17e-56
Lachancea fermentati	XYL1	33.642	6	317	178562	177648	7.38e-42
Lachancea fermentati	XYL1	32.588	5	312	1060454	1061266	1.16e-41
Lachancea fermentati	XYL1	30.137	6	292	1315192	1315953	2.5e-33
Lachancea fermentati	XYL1	30.189	1	299	1453732	1454583	4.78e-32
Lachancea fermentati	XYL1	30.421	6	298	340921	341751	4.56e-28
Lachancea fermentati	XYL1	28.571	29	301	1455653	1454922	4.08e-25
Lachancea kluyveri	XYL1	58.599	3	311	162622	163563	1.7e-125
Lachancea kluyveri	XYL1	39.319	3	317	208974	209876	2.49e-55
Lachancea kluyveri	XYL1	32.622	6	317	962457	963368	1.91e-44
Lachancea kluyveri	XYL1	33	3	295	1143946	1144731	8.36e-41
Lachancea kluyveri	XYL1	34.256	6	277	897815	898612	2.88e-39
Lachancea kluyveri	XYL1	33.333	6	283	1242680	1241940	1.5e-36
Lachancea kluyveri	XYL1	31.034	1	299	60956	61807	3.34e-33
Lachancea kluyveri	XYL1	29.032	6	310	221666	220848	1.82e-31
Lachancea kluyveri	XYL1	31.613	6	301	747203	746364	1.23e-29
Lachancea kluyveri	XYL1	32.544	6	167	1736461	1736895	1.2e-20
Lachancea lanzarotensis	XYL1	56.522	3	317	1558487	1557522	2.16e-120
Lachancea lanzarotensis	XYL1	36.102	2	308	235239	236120	4.34e-47
Lachancea lanzarotensis	XYL1	35.238	3	308	316740	317615	7.13e-47
Lachancea lanzarotensis	XYL1	32.827	5	317	208156	207239	3.48e-43
Lachancea lanzarotensis	XYL1	31.333	6	299	1512572	1511742	1.7e-42
Lachancea lanzarotensis	XYL1	31.889	1	312	115510	114674	4.05e-39
Lachancea lanzarotensis	XYL1	33.11	6	299	587543	588319	8.89e-37
Lachancea lanzarotensis	XYL1	33.217	5	283	132272	133015	9.68e-37
Lachancea meyersii	XYL1	55.901	3	317	222717	223682	7.55e-123
Lachancea meyersii	XYL1	37.152	4	318	675370	674468	3.86e-50
Lachancea meyersii	XYL1	35.647	3	308	223263	224138	2.35e-46
Lachancea meyersii	XYL1	32.333	6	299	271054	271884	5.38e-43
Lachancea meyersii	XYL1	32.71	6	317	703826	704740	1.03e-41
Lachancea meyersii	XYL1	31.313	6	297	1850677	1851456	4.59e-36
Lachancea meyersii	XYL1	30.794	3	312	1013369	1014187	3.86e-35
Lachancea meyersii	XYL1	30.581	1	305	2024671	2023802	5.55e-35
Lachancea mirantini	XYL1	56.211	3	317	1140790	1141755	2.54e-114
Lachancea mirantini	XYL1	37.539	5	306	1194908	1195774	8.76e-54
Lachancea mirantini	XYL1	36.991	2	317	183543	182644	6.89e-53
Lachancea mirantini	XYL1	35.294	6	298	583174	584028	5.31e-43
Lachancea mirantini	XYL1	32.55	5	295	205647	206426	3.01e-40
Lachancea mirantini	XYL1	30.435	1	299	133818	134669	5.06e-34
Lachancea mirantini	XYL1	33.333	6	289	1008469	1009215	2.45e-32
Lachancea mirantini	XYL1	33.226	4	298	936245	937084	7.64e-32
Lachancea nothofagi	XYL1	57.143	3	317	2094586	2093621	5.96e-123
Lachancea nothofagi	XYL1	34.796	3	308	320454	319579	1.72e-47
Lachancea nothofagi	XYL1	32.353	6	299	2048110	2047280	1.39e-45
Lachancea nothofagi	XYL1	33.447	6	282	534349	535158	5.4e-42
Lachancea nothofagi	XYL1	34.356	2	318	496549	495641	9.57e-42
Lachancea nothofagi	XYL1	31.081	6	297	229628	228849	3.3e-35
Lachancea nothofagi	XYL1	30.218	1	312	1073061	1073897	7e-35
Lachancea nothofagi	XYL1	32.517	5	283	150982	151725	7.67e-34
Lachancea nothofagi	XYL1	27.445	1	298	67345	68193	5.77e-30
Lachancea quebecensis	XYL1	55.901	3	317	63461	64426	5.84e-124
Lachancea quebecensis	XYL1	35.737	5	308	115125	115994	5.05e-48
Lachancea quebecensis	XYL1	36.426	5	283	800	9	1.96e-45
Lachancea quebecensis	XYL1	33.333	3	299	105377	106216	6.26e-44
Lachancea quebecensis	XYL1	33.645	4	317	4135	5034	8.11e-44
Lachancea quebecensis	XYL1	35.689	6	271	680116	680892	1.6e-43
Lachancea quebecensis	XYL1	33.566	5	283	120292	121035	3.89e-40
Lachancea quebecensis	XYL1	32.063	3	312	268732	269550	2.83e-39
Lachancea quebecensis	XYL1	29.874	1	299	243453	242602	1.37e-30
Lachancea quebecensis	XYL1	35.371	73	296	82287	81655	1.16e-29
Lachancea quebecensis	XYL1	27.759	8	300	98103	98885	7.62e-29
Lachancea thermotolerans	XYL1	55.901	3	317	1347290	1346325	7.87e-122
Lachancea thermotolerans	XYL1	36.646	5	311	1381362	1380487	9.21e-50
Lachancea thermotolerans	XYL1	35.505	5	298	299628	298789	1.62e-44
Lachancea thermotolerans	XYL1	34.185	6	301	829181	830041	9.41e-44
Lachancea thermotolerans	XYL1	33.746	4	317	13320	12421	7.2e-43
Lachancea thermotolerans	XYL1	33.746	4	317	47158	46259	7.2e-43
Lachancea thermotolerans	XYL1	32.039	3	299	1305378	1304539	9.5e-43
Lachancea thermotolerans	XYL1	34.965	5	283	149216	149959	1.09e-41
Lachancea thermotolerans	XYL1	32.268	5	312	460965	460153	4.68e-39
Lachancea thermotolerans	XYL1	29.245	1	299	43292	44143	8.23e-32
Lachancea thermotolerans	XYL1	28.188	6	297	189606	188827	9.21e-31
Lachancea waltii	XYL1	58.385	3	317	7431	6466	1.79e-124
Lachancea waltii	XYL1	36.196	5	315	16255	15368	1.86e-52
Lachancea waltii	XYL1	33.546	6	301	10179	9319	5.14e-44
Lachancea waltii	XYL1	32.667	6	299	96145	95318	5.54e-44
Lachancea waltii	XYL1	31.629	5	312	42199	43011	5.74e-38
Lachancea waltii	XYL1	32.792	5	298	19914	20723	4.19e-37
Lachancea waltii	XYL1	32.509	5	280	18020	18754	1.04e-35
Lachancea waltii	XYL1	28.803	6	310	19556	20374	2.18e-35
Lachancea waltii	XYL1	28.931	1	299	62273	61422	1.9e-30
yHQL494	XYL1	54.969	3	317	45808	44843	3.15e-117
yHQL494	XYL1	35.976	1	318	24258	23347	7.32e-48
yHQL494	XYL1	35.22	3	311	45199	46080	5.4e-46
yHQL494	XYL1	34.752	6	271	14177	14953	5.32e-42
yHQL494	XYL1	31.741	9	297	7780	7010	1.75e-34
yHQL494	XYL1	29.483	1	305	1506	2375	1.33e-32
yHQL494	XYL1	29.897	27	312	346007	346753	2.44e-31
yHQL494	XYL1	30.619	5	298	220055	220861	1.57e-30
yHQL494	XYL1	28.659	2	158	13406	13864	6.13e-14
yHQL494	XYL1	29.365	175	300	118834	119172	1.32e-10
Kluyveromyces lactis	XYL2	52.137	6	356	477418	476366	1.43e-115
Kluyveromyces lactis	XYL2	26.816	26	352	37615	36557	7.33e-30
Kluyveromyces lactis	XYL2	26.571	8	342	32889	31864	4.44e-29
Kluyveromyces lactis	XYL2	25.146	21	335	41181	40168	9.38e-20
Kluyveromyces lactis	XYL2	24.752	8	295	1694919	1695806	1.02e-18
Kluyveromyces lactis	XYL2	28.693	23	342	1050271	1051296	3.07e-18
Kluyveromyces lactis	XYL2	27.957	6	276	793880	793083	8.66e-15
Kluyveromyces lactis	XYL2	26.69	5	276	1962972	1963769	8.99e-14
Kluyveromyces lactis	XYL2	28.571	5	240	1251258	1252001	1.7e-13
Kluyveromyces lactis	XYL2	26.071	5	276	1684448	1683651	1.95e-12
Kluyveromyces lactis	XYL2	25.429	25	356	921166	922080	1.11e-10
Lachancea cidri	XYL2	53.933	1	356	2711	3772	4.28e-124
Lachancea cidri	XYL2	28.571	26	352	5848	6906	3.09e-26
Lachancea cidri	XYL2	26.893	4	353	22257	21142	2.47e-20
Lachancea cidri	XYL2	26.909	5	276	33033	33833	1.93e-14
Lachancea cidri	XYL2	26.374	10	276	4809	5591	4.68e-12
Lachancea cidri	XYL2	25.455	6	276	26363	27160	7.84e-12
Lachancea cidri	XYL2	26.449	6	276	9302	8505	4.57e-11
Lachancea cidri	XYL2	24.501	5	339	3628	2693	7.12e-10
Lachancea dasiensis	XYL2	53.276	6	356	1068201	1067149	1.11e-124
Lachancea dasiensis	XYL2	27.717	14	342	1325400	1324348	1.33e-17
Lachancea dasiensis	XYL2	28.986	5	276	520880	520083	2.41e-16
Lachancea dasiensis	XYL2	28.417	6	276	1011759	1010959	2.12e-14
Lachancea fermentati	XYL2	55.807	4	356	73151	74209	2.46e-128
Lachancea fermentati	XYL2	29.213	26	352	1176042	1174984	2.53e-30
Lachancea fermentati	XYL2	27.989	28	353	216916	217971	4.57e-21
Lachancea fermentati	XYL2	26.812	6	276	534060	534857	4.73e-16
Lachancea fermentati	XYL2	27.437	7	276	874874	875668	3.54e-14
Lachancea fermentati	XYL2	26.812	5	276	728212	727415	6.3e-14
Lachancea fermentati	XYL2	25.818	5	276	624625	623825	7.41e-14
Lachancea fermentati	XYL2	26.243	1	339	334725	333772	4.11e-12
Lachancea kluyveri	XYL2	56.125	6	356	74574	75626	9.18e-134
Lachancea kluyveri	XYL2	29.282	21	352	1227113	1226037	2.49e-30
Lachancea kluyveri	XYL2	27.171	26	352	1231508	1230447	1.68e-29
Lachancea kluyveri	XYL2	28.116	28	339	93328	92312	1.85e-22
Lachancea kluyveri	XYL2	28.363	32	342	886524	885517	2.44e-16
Lachancea kluyveri	XYL2	26.619	6	276	472901	473698	1.02e-14
Lachancea kluyveri	XYL2	25.076	6	324	915763	914822	1.3e-13
Lachancea kluyveri	XYL2	24	5	323	226363	227304	1.6e-13
Lachancea kluyveri	XYL2	27.636	10	276	698791	699573	1.83e-13
Lachancea kluyveri	XYL2	26.22	25	338	316170	317042	3.63e-12
Lachancea lanzarotensis	XYL2	56.41	6	356	98450	97398	1.01e-124
Lachancea lanzarotensis	XYL2	26.596	9	342	810027	808954	1.23e-18
Lachancea lanzarotensis	XYL2	29.032	5	276	1343239	1344039	1.14e-15
Lachancea lanzarotensis	XYL2	27.899	5	276	483546	482749	6.16e-14
Lachancea lanzarotensis	XYL2	26.449	6	276	225708	226505	1.57e-13
Lachancea meyersii	XYL2	54.986	6	356	736543	735491	2.84e-128
Lachancea meyersii	XYL2	26.63	9	342	710435	709362	7.85e-18
Lachancea meyersii	XYL2	28.364	6	276	1677272	1678069	2.35e-14
Lachancea meyersii	XYL2	29.592	5	195	1653656	1654228	1.36e-13
Lachancea meyersii	XYL2	27.957	5	276	1098347	1097550	8.81e-13
Lachancea meyersii	XYL2	24.028	6	275	101951	102670	1.91e-10
Lachancea mirantini	XYL2	54.83	5	356	1494406	1493351	1.77e-128
Lachancea mirantini	XYL2	29.178	26	351	9185	10228	5.14e-31
Lachancea mirantini	XYL2	29.57	4	342	1273643	1274731	1.01e-22
Lachancea mirantini	XYL2	27.24	5	276	608426	607626	3.15e-15
Lachancea mirantini	XYL2	27.305	5	276	352207	353007	6.66e-15
Lachancea mirantini	XYL2	27.046	5	276	481663	480863	1.31e-14
Lachancea mirantini	XYL2	24.339	1	343	772763	771720	9.69e-10
Lachancea nothofagi	XYL2	55.493	2	356	1015058	1013994	8.78e-129
Lachancea nothofagi	XYL2	28.134	28	342	133960	134988	4.15e-19
Lachancea nothofagi	XYL2	25.24	6	312	594603	595514	4.18e-15
Lachancea nothofagi	XYL2	25.993	7	276	2327357	2328151	7.94e-15
Lachancea nothofagi	XYL2	28.777	6	276	435281	436078	2.45e-14
Lachancea nothofagi	XYL2	27.437	6	276	950461	951258	3.02e-13
Lachancea quebecensis	XYL2	54.131	6	356	475162	474110	1.58e-127
Lachancea quebecensis	XYL2	28.024	26	336	1348893	1347886	4.75e-29
Lachancea quebecensis	XYL2	27.901	28	353	101425	102480	1.67e-21
Lachancea quebecensis	XYL2	29.091	6	276	203181	202384	5.91e-16
Lachancea quebecensis	XYL2	27.758	1	276	363880	363068	1.72e-15
Lachancea quebecensis	XYL2	23.418	5	314	903576	904493	3.54e-13
Lachancea thermotolerans	XYL2	54.416	6	356	1640309	1639257	3.45e-129
Lachancea thermotolerans	XYL2	28.07	22	335	59931	60947	1e-28
Lachancea thermotolerans	XYL2	26.753	4	353	121094	122209	3e-21
Lachancea thermotolerans	XYL2	29.091	6	276	1369028	1368231	3.34e-16
Lachancea thermotolerans	XYL2	27.046	1	276	495861	495049	9.38e-15
Lachancea thermotolerans	XYL2	26.502	6	276	35722	34919	2.8e-13
Lachancea thermotolerans	XYL2	23.871	10	314	503192	502293	3.12e-13
Lachancea thermotolerans	XYL2	27.619	6	203	1884	1294	6.54e-11
Lachancea waltii	XYL2	55.742	2	356	29225	28155	1.17e-131
Lachancea waltii	XYL2	54.674	6	356	413	1471	7.9e-128
Lachancea waltii	XYL2	26.79	8	352	604	1719	2.01e-32
Lachancea waltii	XYL2	28.652	26	353	14643	15692	2.44e-30
Lachancea waltii	XYL2	28.125	4	353	93992	92877	8.94e-23
Lachancea waltii	XYL2	25	5	312	75769	74858	1.93e-14
Lachancea waltii	XYL2	25.538	6	322	66592	67527	1.39e-13
Lachancea waltii	XYL2	28.358	1	195	663	79	1.23e-11
yHQL494	XYL2	53.652	1	356	42488	43549	2e-126
yHQL494	XYL2	28.117	9	342	280538	281611	4.29e-21
yHQL494	XYL2	29.71	5	276	124938	124141	1e-15
yHQL494	XYL2	24.373	7	276	327278	328072	3.31e-14
yHQL494	XYL2	27.636	6	276	42217	43014	9.43e-14
yHQL494	XYL2	26.587	6	240	369921	369175	1.84e-13
Kluyveromyces lactis	XYL3	45.968	13	620	863313	865022	4.26e-140
Lachancea dasiensis	XYL3	42.72	9	621	968817	970544	1.4e-139
Lachancea fermentati	XYL3	42.258	13	621	637704	635992	2.48e-137
Lachancea kluyveri	XYL3	43.109	7	622	1224566	1222833	4.05e-137
Lachancea lanzarotensis	XYL3	44.231	12	621	81506	79788	1.77e-144
Lachancea meyersii	XYL3	43.651	7	621	114727	112994	2.81e-146
Lachancea mirantini	XYL3	42.812	10	621	724878	723154	2.04e-139
Lachancea nothofagi	XYL3	44.019	7	621	1526745	1525012	1.39e-145
Lachancea quebecensis	XYL3	42.357	7	621	78292	76559	4.54e-138
Lachancea thermotolerans	XYL3	43.04	12	621	146652	148370	3.61e-138
Lachancea waltii	XYL3	42.56	9	621	59494	57767	6.02e-137
yHQL494	XYL3	42.926	12	621	20328	18610	6.88e-140
Lachancea nothofagi	YNA2	39.726	7	79	32670	32452	2.88e-10
Lachancea waltii	YNA2	23.003	13	556	8727	10562	1.46e-15
Kluyveromyces lactis	YNR1	35.185	591	853	2560825	2560082	9.66e-39
Kluyveromyces lactis	YNR1	31.837	592	836	382643	381972	3.48e-32
Kluyveromyces lactis	YNR1	33.607	603	846	1478744	1479406	2.13e-31
Lachancea cidri	YNR1	36.4	603	851	16982	17662	4e-35
Lachancea cidri	YNR1	34.252	594	846	3704	4393	1.67e-32
Lachancea dasiensis	YNR1	34.47	594	853	481325	480603	9.25e-36
Lachancea dasiensis	YNR1	33.476	604	836	756468	757103	3.01e-32
Lachancea dasiensis	YNR1	34.746	603	838	307532	306894	1.84e-31
Lachancea fermentati	YNR1	35.246	596	838	447899	447231	1.7e-33
Lachancea fermentati	YNR1	36.585	594	838	586192	585527	1.77e-33
Lachancea fermentati	YNR1	33.333	603	836	458914	459552	1.24e-31
Lachancea kluyveri	YNR1	33.708	595	853	631998	632729	9.44e-34
Lachancea kluyveri	YNR1	34.818	601	846	56632	55964	6.68e-32
Lachancea kluyveri	YNR1	29.365	591	841	974879	975568	3.58e-29
Lachancea lanzarotensis	YNR1	34.211	592	853	283235	282504	1.5e-36
Lachancea lanzarotensis	YNR1	33.761	604	836	608152	608787	2.87e-33
Lachancea lanzarotensis	YNR1	33.061	594	838	113521	112862	1.5e-30
Lachancea lanzarotensis	YNR1	27.897	604	836	1809559	1810188	1.6e-25
Lachancea meyersii	YNR1	33.106	564	853	185939	185127	3.76e-36
Lachancea meyersii	YNR1	36.864	603	838	615922	615284	2.53e-34
Lachancea meyersii	YNR1	33.476	604	836	760548	759913	2.72e-33
Lachancea mirantini	YNR1	34.47	591	853	1063274	1062549	9.92e-37
Lachancea mirantini	YNR1	35.656	603	846	1299524	1298862	2.75e-32
Lachancea mirantini	YNR1	30.901	604	836	234241	233606	8.34e-30
Lachancea mirantini	YNR1	30.472	604	836	1546790	1547419	8.97e-29
Lachancea nothofagi	YNR1	33.074	598	853	350117	350827	4.23e-36
Lachancea nothofagi	YNR1	35.593	603	838	599544	598906	1.75e-32
Lachancea nothofagi	YNR1	33.476	604	836	907591	906956	1.06e-31
Lachancea quebecensis	YNR1	35.714	603	853	35933	36628	2.75e-38
Lachancea quebecensis	YNR1	36.052	604	836	127067	126432	1.48e-35
Lachancea quebecensis	YNR1	35.965	594	820	814166	814774	1.63e-31
Lachancea thermotolerans	YNR1	36.905	603	853	334150	334845	1.07e-40
Lachancea thermotolerans	YNR1	36.481	604	836	603138	603773	2.04e-35
Lachancea thermotolerans	YNR1	35.242	594	820	596766	596158	4.18e-31
Lachancea waltii	YNR1	34.496	603	853	17733	18446	2.95e-37
Lachancea waltii	YNR1	34.764	604	836	15709	15074	1.09e-32
Lachancea waltii	YNR1	33.921	594	820	3809	3195	1.58e-29
yHQL494	YNR1	35.055	592	853	13888	13142	1.41e-37
yHQL494	YNR1	32.618	604	836	183358	182723	6.75e-34
yHQL494	YNR1	33.202	594	846	117689	118378	2.35e-31
yHQL494	YNR1	25.957	604	838	284513	285154	2.83e-25
